# Supplementary material for: An illustrated key to the genera and subgenera of the Alysiini (Hymenoptera, Braconidae, Alysiinae), with three genera new for China
Source: Zookeys. 2017 Dec 13;(722):37–79. doi: 10.3897/zookeys.722.14799 (PMC5740429; doi:10.3897/zookeys.722.14799)
Supplement: XML Treatment for Aspilota [file zookeys.722.14799-treatment6.xml]

<!DOCTYPE tp:taxon-treatment
  PUBLIC "-//TaxonX//DTD Taxonomic Treatment Publishing DTD v0 20100105//EN" "tax-treatment-NSO.dtd">
<tp:taxon-treatment xmlns:tp="http://www.plazi.org/taxpub"><tp:treatment-meta><kwd-group><label>Taxon classification</label><kwd><named-content xmlns:xlink="http://www.w3.org/1999/xlink" content-type="kingdom">Animalia</named-content></kwd><kwd><named-content xmlns:xlink="http://www.w3.org/1999/xlink" content-type="order">Hymenoptera</named-content></kwd><kwd><named-content xmlns:xlink="http://www.w3.org/1999/xlink" content-type="family">Braconidae</named-content></kwd></kwd-group><mixed-citation publication-type="journal"><person-group><name><surname>Zhu</surname><given-names>Jia-Chen</given-names></name><name><surname>van Achterberg</surname><given-names>Cornelis</given-names></name><name><surname>Chen</surname><given-names>Xue-Xin</given-names></name></person-group><article-title>An illustrated key to the genera and subgenera of the <tp:taxon-name><tp:taxon-name-part taxon-name-part-type="tribe">Alysiini</tp:taxon-name-part></tp:taxon-name> (<tp:taxon-name><tp:taxon-name-part taxon-name-part-type="order">Hymenoptera</tp:taxon-name-part></tp:taxon-name>, <tp:taxon-name><tp:taxon-name-part taxon-name-part-type="family">Braconidae</tp:taxon-name-part></tp:taxon-name>, <tp:taxon-name><tp:taxon-name-part taxon-name-part-type="subfamily">Alysiinae</tp:taxon-name-part></tp:taxon-name>), with three genera new for China</article-title><source>Zookeys</source><day>13</day><month>12</month><year>2017</year><volume>2017</volume><issue>722</issue><fpage>37</fpage><lpage>79</lpage><pub-id pub-id-type="doi">10.3897/zookeys.722.14799</pub-id></mixed-citation></tp:treatment-meta><tp:nomenclature><tp:taxon-name>
            <tp:taxon-name-part taxon-name-part-type="genus" reg="Aspilota">Aspilota</tp:taxon-name-part>
          </tp:taxon-name><tp:taxon-authority>Foerster, 1863 s. s.</tp:taxon-authority><tp:nomenclature-citation-list><tp:nomenclature-citation><tp:taxon-name>
                <tp:taxon-name-part taxon-name-part-type="genus" reg="Aspilota">Aspilota</tp:taxon-name-part>
              </tp:taxon-name><comment>Foerster, 1863: 268; Shenefelt 1974: 966; <xref ref-type="bibr" rid="B84">Wharton 1980</xref>: 84; <xref ref-type="bibr" rid="B79">van Achterberg 1988b</xref>: 9; <xref ref-type="bibr" rid="B13">Chen and Wu 1994</xref>: 49; <xref ref-type="bibr" rid="B5">Belokobylskij 1998</xref>: 218; <xref ref-type="bibr" rid="B89">Wharton 2002</xref>: 34. Type species: <tp:taxon-name><tp:taxon-name-part taxon-name-part-type="genus" reg="Alysia">Alysia</tp:taxon-name-part> <tp:taxon-name-part taxon-name-part-type="species" reg="ruficornis">ruficornis</tp:taxon-name-part></tp:taxon-name> Nees von Esenbeck, 1834 (monobasic).</comment></tp:nomenclature-citation></tp:nomenclature-citation-list></tp:nomenclature><tp:treatment-sec sec-type="Synonym" id="SECID0EYQAI"><title>Synonym.</title><p>
            <italic><tp:taxon-name><tp:taxon-name-part taxon-name-part-type="genus" reg="Dipiesta">Dipiesta</tp:taxon-name-part></tp:taxon-name></italic> Foerster, 1863; <italic><tp:taxon-name><tp:taxon-name-part taxon-name-part-type="genus" reg="Eusynaldis">Eusynaldis</tp:taxon-name-part></tp:taxon-name></italic> Zaykov &amp; Fischer, 1982 (retained as subgenus with <italic><tp:taxon-name><tp:taxon-name-part taxon-name-part-type="genus" reg="Regetus">Regetus</tp:taxon-name-part></tp:taxon-name></italic> Papp, 1999 (syn. n.) and <italic><tp:taxon-name><tp:taxon-name-part taxon-name-part-type="genus" reg="Adelphenaldis">Adelphenaldis</tp:taxon-name-part></tp:taxon-name></italic> Fischer, 2003 (syn. n.) and <italic><tp:taxon-name><tp:taxon-name-part taxon-name-part-type="genus" reg="Synaldis">Synaldis</tp:taxon-name-part></tp:taxon-name></italic> auctt. p.p. as synonyms).</p><!--PageBreak--></tp:treatment-sec><tp:treatment-sec sec-type="biology" id="SECID0ECSAI"><title>Biology.</title><p>Large genus, containing parasitoids of <tp:taxon-name><tp:taxon-name-part taxon-name-part-type="family">Phoridae</tp:taxon-name-part></tp:taxon-name> and <tp:taxon-name><tp:taxon-name-part taxon-name-part-type="family">Platypezidae</tp:taxon-name-part></tp:taxon-name> (in mushrooms). The host records of <tp:taxon-name><tp:taxon-name-part taxon-name-part-type="family">Anthomyiidae</tp:taxon-name-part></tp:taxon-name> and <tp:taxon-name><tp:taxon-name-part taxon-name-part-type="family">Drosophilidae</tp:taxon-name-part></tp:taxon-name> are probably erroneous.</p></tp:treatment-sec><tp:treatment-sec sec-type="Species" id="SECID0E3SAI"><title>Species.</title><p>
            <tp:taxon-name><tp:taxon-name-part taxon-name-part-type="genus" reg="Aspilota">Aspilota</tp:taxon-name-part> (<tp:taxon-name-part taxon-name-part-type="subgenus" reg="Eusynaldis">Eusynaldis</tp:taxon-name-part>) <tp:taxon-name-part taxon-name-part-type="species" reg="acutidentata">acutidentata</tp:taxon-name-part></tp:taxon-name> (Fischer, 1970a) (<xref ref-type="bibr" rid="B13">Chen and Wu 1994</xref>)</p><p>
            <tp:taxon-name><tp:taxon-name-part taxon-name-part-type="genus" reg="Aspilota">Aspilota</tp:taxon-name-part> (<tp:taxon-name-part taxon-name-part-type="subgenus" reg="Aspilota">Aspilota</tp:taxon-name-part>) <tp:taxon-name-part taxon-name-part-type="species" reg="elongata">elongata</tp:taxon-name-part></tp:taxon-name> Chen &amp; Wu, 1994 (<xref ref-type="bibr" rid="B13">Chen and Wu 1994</xref>)</p><p>
            <tp:taxon-name><tp:taxon-name-part taxon-name-part-type="genus" reg="Aspilota">Aspilota</tp:taxon-name-part> (<tp:taxon-name-part taxon-name-part-type="subgenus" reg="Eusynaldis">Eusynaldis</tp:taxon-name-part>) <tp:taxon-name-part taxon-name-part-type="species" reg="globipes">globipes</tp:taxon-name-part></tp:taxon-name> (Fischer, 1962) (<xref ref-type="bibr" rid="B13">Chen and Wu 1994</xref>)</p><p>
            <tp:taxon-name><tp:taxon-name-part taxon-name-part-type="genus" reg="Aspilota">Aspilota</tp:taxon-name-part> (<tp:taxon-name-part taxon-name-part-type="subgenus" reg="Aspilota">Aspilota</tp:taxon-name-part>) <tp:taxon-name-part taxon-name-part-type="species" reg="intermediana">intermediana</tp:taxon-name-part></tp:taxon-name> Fischer, 1975 (<xref ref-type="bibr" rid="B13">Chen and Wu 1994</xref>)</p><p>
            <tp:taxon-name><tp:taxon-name-part taxon-name-part-type="genus" reg="Aspilota">Aspilota</tp:taxon-name-part> (<tp:taxon-name-part taxon-name-part-type="subgenus" reg="Aspilota">Aspilota</tp:taxon-name-part>) <tp:taxon-name-part taxon-name-part-type="species" reg="louiseae">louiseae</tp:taxon-name-part></tp:taxon-name> van Achterberg, 1988 (<xref ref-type="bibr" rid="B13">Chen and Wu 1994</xref>)</p><p>
            <tp:taxon-name><tp:taxon-name-part taxon-name-part-type="genus" reg="Aspilota">Aspilota</tp:taxon-name-part> (<tp:taxon-name-part taxon-name-part-type="subgenus" reg="Aspilota">Aspilota</tp:taxon-name-part>) <tp:taxon-name-part taxon-name-part-type="species" reg="nasica">nasica</tp:taxon-name-part></tp:taxon-name> Belokobylskij, 2005 (<xref ref-type="bibr" rid="B6">Belokobylskij 2005</xref>; <xref ref-type="bibr" rid="B7">Belokobylskij and Tobias 2007</xref>)</p><p>
            <tp:taxon-name><tp:taxon-name-part taxon-name-part-type="genus" reg="Aspilota">Aspilota</tp:taxon-name-part> (<tp:taxon-name-part taxon-name-part-type="subgenus" reg="Eusynaldis">Eusynaldis</tp:taxon-name-part>) <tp:taxon-name-part taxon-name-part-type="species" reg="parvicornis">parvicornis</tp:taxon-name-part></tp:taxon-name> (Thomson, 1895) (<xref ref-type="bibr" rid="B13">Chen and Wu 1994</xref>)</p><p>
            <tp:taxon-name><tp:taxon-name-part taxon-name-part-type="genus" reg="Aspilota">Aspilota</tp:taxon-name-part> (<tp:taxon-name-part taxon-name-part-type="subgenus" reg="Aspilota">Aspilota</tp:taxon-name-part>) <tp:taxon-name-part taxon-name-part-type="species" reg="schrenki">schrenki</tp:taxon-name-part></tp:taxon-name> Belokobylskij, 2007 (<xref ref-type="bibr" rid="B7">Belokobylskij and Tobias 2007</xref>)</p><p>
            <tp:taxon-name><tp:taxon-name-part taxon-name-part-type="genus" reg="Aspilota">Aspilota</tp:taxon-name-part> (<tp:taxon-name-part taxon-name-part-type="subgenus" reg="Aspilota">Aspilota</tp:taxon-name-part>) <tp:taxon-name-part taxon-name-part-type="species" reg="tianmushanica">tianmushanica</tp:taxon-name-part></tp:taxon-name> Belokobylskij, 2005 (<xref ref-type="bibr" rid="B6">Belokobylskij 2005</xref>; <xref ref-type="bibr" rid="B7">Belokobylskij and Tobias 2007</xref>)</p><p>
            <tp:taxon-name><tp:taxon-name-part taxon-name-part-type="genus" reg="Aspilota">Aspilota</tp:taxon-name-part> (<tp:taxon-name-part taxon-name-part-type="subgenus" reg="Aspilota">Aspilota</tp:taxon-name-part>) <tp:taxon-name-part taxon-name-part-type="species" reg="xuexini">xuexini</tp:taxon-name-part></tp:taxon-name> Belokobylskij, 2007 (<xref ref-type="bibr" rid="B7">Belokobylskij and Tobias 2007</xref>)</p></tp:treatment-sec><tp:treatment-sec sec-type="notes" id="SECID0EQZAI"><title>Notes.</title><p>The genera <italic><tp:taxon-name><tp:taxon-name-part taxon-name-part-type="genus" reg="Regetus">Regetus</tp:taxon-name-part></tp:taxon-name></italic> Papp and <italic><tp:taxon-name><tp:taxon-name-part taxon-name-part-type="genus" reg="Adelphenaldis">Adelphenaldis</tp:taxon-name-part></tp:taxon-name></italic> Fischer share with <italic><tp:taxon-name><tp:taxon-name-part taxon-name-part-type="genus" reg="Eusynaldis">Eusynaldis</tp:taxon-name-part></tp:taxon-name></italic> Zaykov &amp; Fischer the derived character of the reduced vein 1-SR+M of the fore wing. The only difference between <italic><tp:taxon-name><tp:taxon-name-part taxon-name-part-type="genus" reg="Eusynaldis">Eusynaldis</tp:taxon-name-part></tp:taxon-name></italic> and both other taxa is the shortened vein r-m of fore wing, a feature often variable within species of <italic><tp:taxon-name><tp:taxon-name-part taxon-name-part-type="genus" reg="Aspilota">Aspilota</tp:taxon-name-part></tp:taxon-name></italic> Foerster and not suitable for separation of genera; the same applies to the enlarged propodeal spiracle of <italic><tp:taxon-name><tp:taxon-name-part taxon-name-part-type="genus" reg="Regetus">Regetus</tp:taxon-name-part></tp:taxon-name></italic> Papp. <italic><tp:taxon-name><tp:taxon-name-part taxon-name-part-type="genus" reg="Eusynaldis">Eusynaldis</tp:taxon-name-part></tp:taxon-name></italic> Zaykov &amp; Fischer is recognised as subgenus for convenience, because the recognition as genus likely renders the genus <italic><tp:taxon-name><tp:taxon-name-part taxon-name-part-type="genus" reg="Aspilota">Aspilota</tp:taxon-name-part></tp:taxon-name></italic> Foerster paraphyletic, and the loss of vein 1-SR+M occurred probably more than once in the genus.</p></tp:treatment-sec><ref-list><ref id="B84"><mixed-citation xmlns:xlink="http://www.w3.org/1999/xlink" xlink:type="simple">
          <person-group><name name-style="western"><surname>Wharton</surname><given-names>RA</given-names></name></person-group> (<year>1980</year>) <article-title>Review of the Nearctic <tp:taxon-name><tp:taxon-name-part taxon-name-part-type="tribe">Alysiini</tp:taxon-name-part></tp:taxon-name> (<tp:taxon-name><tp:taxon-name-part taxon-name-part-type="order">Hymenoptera</tp:taxon-name-part></tp:taxon-name>, <tp:taxon-name><tp:taxon-name-part taxon-name-part-type="family">Braconidae</tp:taxon-name-part></tp:taxon-name>) with discussion of generic relationships within the tribe. University of California Press, Berkeley, U.S.A.</article-title> <volume>88</volume>: <fpage>1</fpage>–<lpage>112</lpage>.</mixed-citation></ref><ref id="B79"><mixed-citation xmlns:xlink="http://www.w3.org/1999/xlink" xlink:type="simple">
          <person-group><name name-style="western"><surname>van Achterberg</surname><given-names>C</given-names></name></person-group> (<year>1988b</year>) <article-title>The genera of the <italic><tp:taxon-name><tp:taxon-name-part taxon-name-part-type="genus">Aspilota</tp:taxon-name-part></tp:taxon-name></italic>-group and some descriptions of fungicolous <tp:taxon-name><tp:taxon-name-part taxon-name-part-type="tribe">Alysiini</tp:taxon-name-part></tp:taxon-name> from the Netherlands (<tp:taxon-name><tp:taxon-name-part taxon-name-part-type="order">Hymenoptera</tp:taxon-name-part></tp:taxon-name>: <tp:taxon-name><tp:taxon-name-part taxon-name-part-type="family">Braconidae</tp:taxon-name-part></tp:taxon-name>: <tp:taxon-name><tp:taxon-name-part taxon-name-part-type="subfamily">Alysiinae</tp:taxon-name-part></tp:taxon-name>).</article-title> <source>Zoologische Verhandelingen, Leiden</source> <volume>247</volume>: <fpage>1</fpage>–<lpage>88</lpage>.</mixed-citation></ref><ref id="B13"><mixed-citation xmlns:xlink="http://www.w3.org/1999/xlink" xlink:type="simple">
          <person-group><name name-style="western"><surname>Chen</surname><given-names>JH</given-names></name><name name-style="western"><surname>Wu</surname><given-names>ZS</given-names></name></person-group> (<year>1994</year>) The <tp:taxon-name><tp:taxon-name-part taxon-name-part-type="tribe">Alysiini</tp:taxon-name-part></tp:taxon-name> of China: (<tp:taxon-name><tp:taxon-name-part taxon-name-part-type="order">Hymenoptera</tp:taxon-name-part></tp:taxon-name>: <tp:taxon-name><tp:taxon-name-part taxon-name-part-type="family">Braconidae</tp:taxon-name-part></tp:taxon-name>: <tp:taxon-name><tp:taxon-name-part taxon-name-part-type="subfamily">Alysiinae</tp:taxon-name-part></tp:taxon-name>). China Agricultural Press, Fuzhou, 1–218. [In Chinese, with summary in English]</mixed-citation></ref><ref id="B5"><mixed-citation xmlns:xlink="http://www.w3.org/1999/xlink" xlink:type="simple">
          <person-group><name name-style="western"><surname>Belokobylskij</surname><given-names>SA</given-names></name></person-group> (<year>1998</year>) <article-title>Tribe <tp:taxon-name><tp:taxon-name-part taxon-name-part-type="tribe">Alysiini</tp:taxon-name-part></tp:taxon-name>.</article-title> In: <person-group><name name-style="western"><surname>Ler</surname><given-names>PA</given-names></name></person-group> (<role>Ed.</role>) <issue-title>Key to the Insects of Russian Far East.</issue-title> <source>Dal’nauka, Vladivostok</source>, <fpage>163</fpage>–<lpage>298</lpage>. [In Russian]</mixed-citation></ref><ref id="B89"><mixed-citation xmlns:xlink="http://www.w3.org/1999/xlink" xlink:type="simple">
          <person-group><name name-style="western"><surname>Wharton</surname><given-names>RA</given-names></name></person-group> (<year>2002</year>) <article-title>Revision of the Australian <tp:taxon-name><tp:taxon-name-part taxon-name-part-type="tribe">Alysiini</tp:taxon-name-part></tp:taxon-name> (<tp:taxon-name><tp:taxon-name-part taxon-name-part-type="order">Hymenoptera</tp:taxon-name-part></tp:taxon-name>: <tp:taxon-name><tp:taxon-name-part taxon-name-part-type="family">Braconidae</tp:taxon-name-part></tp:taxon-name>).</article-title> <source>Invertebrate Systematics</source> <volume>16</volume>(<issue>1</issue>): <fpage>7</fpage>–<lpage>105</lpage>. <ext-link xlink:type="simple" ext-link-type="doi" xlink:href="10.1071/IT01012">https://doi.org/10.1071/IT01012</ext-link></mixed-citation></ref><ref id="B6"><mixed-citation xmlns:xlink="http://www.w3.org/1999/xlink" xlink:type="simple">
          <person-group><name name-style="western"><surname>Belokobylskij</surname><given-names>SA</given-names></name></person-group> (<year>2005</year>) <article-title>Eastern Palaearctic species of the parasitic wasps of the genus <italic><tp:taxon-name><tp:taxon-name-part taxon-name-part-type="genus">Aspilota</tp:taxon-name-part></tp:taxon-name></italic> Foerster (<tp:taxon-name><tp:taxon-name-part taxon-name-part-type="order">Hymenoptera</tp:taxon-name-part></tp:taxon-name>, <tp:taxon-name><tp:taxon-name-part taxon-name-part-type="family">Braconidae</tp:taxon-name-part></tp:taxon-name>, <tp:taxon-name><tp:taxon-name-part taxon-name-part-type="subfamily">Alysiinae</tp:taxon-name-part></tp:taxon-name>). Species with developed mesoscutal pit.</article-title> <source>Entomologicheskoe Obozrenie</source> <volume>84</volume>(<issue>3</issue>): <fpage>610</fpage>–<lpage>641</lpage>. [In Russian]</mixed-citation></ref><ref id="B7"><mixed-citation xmlns:xlink="http://www.w3.org/1999/xlink" xlink:type="simple">
          <person-group><name name-style="western"><surname>Belokobylskij</surname><given-names>SA</given-names></name><name name-style="western"><surname>Tobias</surname><given-names>VI</given-names></name></person-group> (<year>2007</year>) <article-title><tp:taxon-name><tp:taxon-name-part taxon-name-part-type="subfamily">Alysiinae</tp:taxon-name-part></tp:taxon-name>.</article-title> In: <person-group><name name-style="western"><surname>Lelej</surname><given-names>AS</given-names></name></person-group> (<role>Ed.</role>) <issue-title>‘Key to the insects of Russia Far East.</issue-title> <source>Vol. IV. <tp:taxon-name><tp:taxon-name-part taxon-name-part-type="order">Neuropteroidea</tp:taxon-name-part></tp:taxon-name>, <tp:taxon-name><tp:taxon-name-part taxon-name-part-type="order">Mecoptera</tp:taxon-name-part></tp:taxon-name>, <tp:taxon-name><tp:taxon-name-part taxon-name-part-type="order">Hymenoptera</tp:taxon-name-part></tp:taxon-name>. Pt 5.’ Dalnauka, Vladivostok</source>, <fpage>9</fpage>–<lpage>133</lpage>. [In Russian]</mixed-citation></ref></ref-list></tp:taxon-treatment>
