# Supplementary material for: An illustrated key to the genera and subgenera of the Alysiini (Hymenoptera, Braconidae, Alysiinae), with three genera new for China
Source: Zookeys. 2017 Dec 13;(722):37–79. doi: 10.3897/zookeys.722.14799 (PMC5740429; doi:10.3897/zookeys.722.14799)
Supplement: XML Treatment for Dinotrema [file zookeys.722.14799-treatment11.xml]

<!DOCTYPE tp:taxon-treatment
  PUBLIC "-//TaxonX//DTD Taxonomic Treatment Publishing DTD v0 20100105//EN" "tax-treatment-NSO.dtd">
<tp:taxon-treatment xmlns:tp="http://www.plazi.org/taxpub"><tp:treatment-meta><kwd-group><label>Taxon classification</label><kwd><named-content xmlns:xlink="http://www.w3.org/1999/xlink" content-type="kingdom">Animalia</named-content></kwd><kwd><named-content xmlns:xlink="http://www.w3.org/1999/xlink" content-type="order">Hymenoptera</named-content></kwd><kwd><named-content xmlns:xlink="http://www.w3.org/1999/xlink" content-type="family">Braconidae</named-content></kwd></kwd-group><mixed-citation publication-type="journal"><person-group><name><surname>Zhu</surname><given-names>Jia-Chen</given-names></name><name><surname>van Achterberg</surname><given-names>Cornelis</given-names></name><name><surname>Chen</surname><given-names>Xue-Xin</given-names></name></person-group><article-title>An illustrated key to the genera and subgenera of the <tp:taxon-name><tp:taxon-name-part taxon-name-part-type="tribe">Alysiini</tp:taxon-name-part></tp:taxon-name> (<tp:taxon-name><tp:taxon-name-part taxon-name-part-type="order">Hymenoptera</tp:taxon-name-part></tp:taxon-name>, <tp:taxon-name><tp:taxon-name-part taxon-name-part-type="family">Braconidae</tp:taxon-name-part></tp:taxon-name>, <tp:taxon-name><tp:taxon-name-part taxon-name-part-type="subfamily">Alysiinae</tp:taxon-name-part></tp:taxon-name>), with three genera new for China</article-title><source>Zookeys</source><day>13</day><month>12</month><year>2017</year><volume>2017</volume><issue>722</issue><fpage>37</fpage><lpage>79</lpage><pub-id pub-id-type="doi">10.3897/zookeys.722.14799</pub-id></mixed-citation></tp:treatment-meta><tp:nomenclature><tp:taxon-name>
            <tp:taxon-name-part taxon-name-part-type="genus" reg="Dinotrema">Dinotrema</tp:taxon-name-part>
          </tp:taxon-name><tp:taxon-authority>Foerster, 1863</tp:taxon-authority><tp:nomenclature-citation-list><tp:nomenclature-citation><tp:taxon-name>
                <tp:taxon-name-part taxon-name-part-type="genus" reg="Dinotrema">Dinotrema</tp:taxon-name-part>
              </tp:taxon-name><comment>Foerster, 1863: 268; Shenefelt 1974: 966; <xref ref-type="bibr" rid="B84">Wharton 1980</xref>: 84; <xref ref-type="bibr" rid="B75">van Achterberg and Bin 1981</xref>: 104; <xref ref-type="bibr" rid="B13">Chen and Wu 1994</xref>: 69; <xref ref-type="bibr" rid="B89">Wharton 2002</xref>: 56; <xref ref-type="bibr" rid="B72">Tobias 2003</xref>: 138. Type species: <tp:taxon-name><tp:taxon-name-part taxon-name-part-type="genus" reg="Dinotrema">Dinotrema</tp:taxon-name-part> <tp:taxon-name-part taxon-name-part-type="species" reg="erythropa">erythropa</tp:taxon-name-part></tp:taxon-name> Foerster, 1863 (monobasic).</comment></tp:nomenclature-citation></tp:nomenclature-citation-list></tp:nomenclature><tp:treatment-sec sec-type="Synonym" id="SECID0E2JBI"><title>Synonym.</title><p>
            <italic><tp:taxon-name><tp:taxon-name-part taxon-name-part-type="genus" reg="Spanomeris">Spanomeris</tp:taxon-name-part></tp:taxon-name></italic> Foerster, 1863; <italic><tp:taxon-name><tp:taxon-name-part taxon-name-part-type="genus" reg="Coloboma">Coloboma</tp:taxon-name-part></tp:taxon-name></italic> Foerster, 1863; <italic><tp:taxon-name><tp:taxon-name-part taxon-name-part-type="genus" reg="Prosapha">Prosapha</tp:taxon-name-part></tp:taxon-name></italic> Foerster, 1863; <italic><tp:taxon-name><tp:taxon-name-part taxon-name-part-type="genus" reg="Synaldis">Synaldis</tp:taxon-name-part></tp:taxon-name></italic> Foerster, 1863 (subgenus); <italic><tp:taxon-name><tp:taxon-name-part taxon-name-part-type="genus" reg="Synaldotrema">Synaldotrema</tp:taxon-name-part></tp:taxon-name></italic> Belokobylskij &amp; Tobias, 2007 (subgenus); <italic><tp:taxon-name><tp:taxon-name-part taxon-name-part-type="genus" reg="Aspilota">Aspilota</tp:taxon-name-part></tp:taxon-name></italic> auctt. p. p.</p></tp:treatment-sec><tp:treatment-sec sec-type="biology" id="SECID0ELLBI"><title>Biology.</title><p>Very large genus, containing parasitoids of <tp:taxon-name><tp:taxon-name-part taxon-name-part-type="family">Phoridae</tp:taxon-name-part></tp:taxon-name>.</p></tp:treatment-sec><tp:treatment-sec sec-type="Species" id="SECID0EWLBI"><title>Species.</title><p>
            <tp:taxon-name><tp:taxon-name-part taxon-name-part-type="genus" reg="Dinotrema">Dinotrema</tp:taxon-name-part> (<tp:taxon-name-part taxon-name-part-type="subgenus" reg="Dinotrema">Dinotrema</tp:taxon-name-part>) <tp:taxon-name-part taxon-name-part-type="species" reg="amoenidens">amoenidens</tp:taxon-name-part></tp:taxon-name> (Fischer, 1973b) (<xref ref-type="bibr" rid="B13">Chen and Wu 1994</xref>)</p><p>
            <tp:taxon-name><tp:taxon-name-part taxon-name-part-type="genus" reg="Dinotrema">Dinotrema</tp:taxon-name-part> (<tp:taxon-name-part taxon-name-part-type="subgenus" reg="Dinotrema">Dinotrema</tp:taxon-name-part>) <tp:taxon-name-part taxon-name-part-type="species" reg="cato">cato</tp:taxon-name-part></tp:taxon-name> Tobias, 2007 (<xref ref-type="bibr" rid="B7">Belokobylskij and Tobias 2007</xref>)</p><p>
            <tp:taxon-name><tp:taxon-name-part taxon-name-part-type="genus" reg="Dinotrema">Dinotrema</tp:taxon-name-part> (<tp:taxon-name-part taxon-name-part-type="subgenus" reg="Dinotrema">Dinotrema</tp:taxon-name-part>) <tp:taxon-name-part taxon-name-part-type="species" reg="conjunctum">conjunctum</tp:taxon-name-part></tp:taxon-name> Tobias, 2007 (<xref ref-type="bibr" rid="B7">Belokobylskij and Tobias 2007</xref>)</p><p>
            <tp:taxon-name><tp:taxon-name-part taxon-name-part-type="genus" reg="Dinotrema">Dinotrema</tp:taxon-name-part> (<tp:taxon-name-part taxon-name-part-type="subgenus" reg="Synaldis">Synaldis</tp:taxon-name-part>) <tp:taxon-name-part taxon-name-part-type="species" reg="distractum">distractum</tp:taxon-name-part></tp:taxon-name> (Nees, 1834) (<xref ref-type="bibr" rid="B13">Chen and Wu 1994</xref>)</p><p>
            <tp:taxon-name><tp:taxon-name-part taxon-name-part-type="genus" reg="Dinotrema">Dinotrema</tp:taxon-name-part> (<tp:taxon-name-part taxon-name-part-type="subgenus" reg="Dinotrema">Dinotrema</tp:taxon-name-part>) <tp:taxon-name-part taxon-name-part-type="species" reg="hodisense">hodisense</tp:taxon-name-part></tp:taxon-name> (Fischer, 1976) (<xref ref-type="bibr" rid="B13">Chen and Wu 1994</xref>)</p><p>
            <tp:taxon-name><tp:taxon-name-part taxon-name-part-type="genus" reg="Dinotrema">Dinotrema</tp:taxon-name-part> (<tp:taxon-name-part taxon-name-part-type="subgenus" reg="Dinotrema">Dinotrema</tp:taxon-name-part>) <tp:taxon-name-part taxon-name-part-type="species" reg="kempei">kempei</tp:taxon-name-part></tp:taxon-name> (Hedqvist, 1973) (<xref ref-type="bibr" rid="B13">Chen and Wu 1994</xref>)</p><p>
            <tp:taxon-name><tp:taxon-name-part taxon-name-part-type="genus" reg="Dinotrema">Dinotrema</tp:taxon-name-part> (<tp:taxon-name-part taxon-name-part-type="subgenus" reg="Dinotrema">Dinotrema</tp:taxon-name-part>) <tp:taxon-name-part taxon-name-part-type="species" reg="longus">longus</tp:taxon-name-part></tp:taxon-name> (Wu &amp; Chen, 1998) (<xref ref-type="bibr" rid="B93">Wu and Chen 1998a</xref>)</p><p>
            <tp:taxon-name><tp:taxon-name-part taxon-name-part-type="genus" reg="Dinotrema">Dinotrema</tp:taxon-name-part> (<tp:taxon-name-part taxon-name-part-type="subgenus" reg="Synaldis">Synaldis</tp:taxon-name-part>) <tp:taxon-name-part taxon-name-part-type="species" reg="mandibulatum">mandibulatum</tp:taxon-name-part></tp:taxon-name> (Fischer, 1970) (<xref ref-type="bibr" rid="B13">Chen and Wu 1994</xref>)</p><p>
            <tp:taxon-name><tp:taxon-name-part taxon-name-part-type="genus" reg="Dinotrema">Dinotrema</tp:taxon-name-part> (<tp:taxon-name-part taxon-name-part-type="subgenus" reg="Dinotrema">Dinotrema</tp:taxon-name-part>) <tp:taxon-name-part taxon-name-part-type="species" reg="mesocaudatum">mesocaudatum</tp:taxon-name-part></tp:taxon-name> van Achterberg, 1988 (<xref ref-type="bibr" rid="B13">Chen and Wu 1994</xref>)</p><p>
            <tp:taxon-name><tp:taxon-name-part taxon-name-part-type="genus" reg="Dinotrema">Dinotrema</tp:taxon-name-part> (<tp:taxon-name-part taxon-name-part-type="subgenus" reg="Dinotrema">Dinotrema</tp:taxon-name-part>) <tp:taxon-name-part taxon-name-part-type="species" reg="monstrconnexum">monstrconnexum</tp:taxon-name-part></tp:taxon-name> Tobias, 2007 (<xref ref-type="bibr" rid="B7">Belokobylskij and Tobias 2007</xref>)</p><p>
            <tp:taxon-name><tp:taxon-name-part taxon-name-part-type="genus" reg="Dinotrema">Dinotrema</tp:taxon-name-part> (<tp:taxon-name-part taxon-name-part-type="subgenus" reg="Dinotrema">Dinotrema</tp:taxon-name-part>) <tp:taxon-name-part taxon-name-part-type="species" reg="multiarticulatum">multiarticulatum</tp:taxon-name-part></tp:taxon-name> van Achterberg, 1988 (<xref ref-type="bibr" rid="B13">Chen and Wu 1994</xref>)</p><p>
            <tp:taxon-name><tp:taxon-name-part taxon-name-part-type="genus" reg="Dinotrema">Dinotrema</tp:taxon-name-part> (<tp:taxon-name-part taxon-name-part-type="subgenus" reg="Dinotrema">Dinotrema</tp:taxon-name-part>) <tp:taxon-name-part taxon-name-part-type="species" reg="nitidula">nitidula</tp:taxon-name-part></tp:taxon-name> (Masi, 1933) (<xref ref-type="bibr" rid="B13">Chen and Wu 1994</xref>)</p><!--PageBreak--><p>
            <tp:taxon-name><tp:taxon-name-part taxon-name-part-type="genus" reg="Dinotrema">Dinotrema</tp:taxon-name-part> (<tp:taxon-name-part taxon-name-part-type="subgenus" reg="Dinotrema">Dinotrema</tp:taxon-name-part>) <tp:taxon-name-part taxon-name-part-type="species" reg="occipitale">occipitale</tp:taxon-name-part></tp:taxon-name> (Fischer, 1973) (<xref ref-type="bibr" rid="B13">Chen and Wu 1994</xref>)</p><p>
            <tp:taxon-name><tp:taxon-name-part taxon-name-part-type="genus" reg="Dinotrema">Dinotrema</tp:taxon-name-part> (<tp:taxon-name-part taxon-name-part-type="subgenus" reg="Dinotrema">Dinotrema</tp:taxon-name-part>) <tp:taxon-name-part taxon-name-part-type="species" reg="pratense">pratense</tp:taxon-name-part></tp:taxon-name> van Achterberg, 1988 (<xref ref-type="bibr" rid="B13">Chen and Wu 1994</xref>)</p><p>
            <tp:taxon-name><tp:taxon-name-part taxon-name-part-type="genus" reg="Dinotrema">Dinotrema</tp:taxon-name-part> (<tp:taxon-name-part taxon-name-part-type="subgenus" reg="Dinotrema">Dinotrema</tp:taxon-name-part>) <tp:taxon-name-part taxon-name-part-type="species" reg="pulvinatum">pulvinatum</tp:taxon-name-part></tp:taxon-name> (Stelfox &amp; Graham, 1949) (<xref ref-type="bibr" rid="B13">Chen and Wu 1994</xref>)</p><p>
            <tp:taxon-name><tp:taxon-name-part taxon-name-part-type="genus" reg="Dinotrema">Dinotrema</tp:taxon-name-part> (<tp:taxon-name-part taxon-name-part-type="subgenus" reg="Dinotrema">Dinotrema</tp:taxon-name-part>) <tp:taxon-name-part taxon-name-part-type="species" reg="tauricum">tauricum</tp:taxon-name-part></tp:taxon-name> (Telenga, 1935) (<xref ref-type="bibr" rid="B13">Chen and Wu 1994</xref>)</p><p>
            <tp:taxon-name><tp:taxon-name-part taxon-name-part-type="genus" reg="Dinotrema">Dinotrema</tp:taxon-name-part> (<tp:taxon-name-part taxon-name-part-type="subgenus" reg="Dinotrema">Dinotrema</tp:taxon-name-part>) <tp:taxon-name-part taxon-name-part-type="species" reg="tuberculatum">tuberculatum</tp:taxon-name-part></tp:taxon-name> van Achterberg, 1988 (<xref ref-type="bibr" rid="B13">Chen and Wu 1994</xref>)</p></tp:treatment-sec><tp:treatment-sec sec-type="notes" id="SECID0EPWBI"><title>Notes.</title><p>A diverse genus including several spp. without oblique subocular depression for which the names <italic><tp:taxon-name><tp:taxon-name-part taxon-name-part-type="genus" reg="Prosapha">Prosapha</tp:taxon-name-part></tp:taxon-name></italic> Foerster, 1863, <italic><tp:taxon-name><tp:taxon-name-part taxon-name-part-type="genus" reg="Panerema">Panerema</tp:taxon-name-part></tp:taxon-name></italic> Foerster, 1863, and <italic><tp:taxon-name><tp:taxon-name-part taxon-name-part-type="genus" reg="Pterusa">Pterusa</tp:taxon-name-part></tp:taxon-name></italic> Fischer, 1958, are available. An extensive worldwide phylogenetic study of the genus <italic><tp:taxon-name><tp:taxon-name-part taxon-name-part-type="genus" reg="Dinotrema">Dinotrema</tp:taxon-name-part></tp:taxon-name></italic> is necessary before a well-based decision can be made on a possible recognition as subgenus or genus. <tp:taxon-name><tp:taxon-name-part taxon-name-part-type="genus" reg="Synaldis">Synaldis</tp:taxon-name-part></tp:taxon-name> Foerster is recognised as subgenus for convenience, because the recognition as genus likely renders the genus <italic><tp:taxon-name><tp:taxon-name-part taxon-name-part-type="genus" reg="Dinotrema">Dinotrema</tp:taxon-name-part></tp:taxon-name></italic> Foerster paraphyletic, and the loss of vein 1-SR+M occurred probably more than once in the genus.</p></tp:treatment-sec><ref-list><ref id="B84"><mixed-citation xmlns:xlink="http://www.w3.org/1999/xlink" xlink:type="simple">
          <person-group><name name-style="western"><surname>Wharton</surname><given-names>RA</given-names></name></person-group> (<year>1980</year>) <article-title>Review of the Nearctic <tp:taxon-name><tp:taxon-name-part taxon-name-part-type="tribe">Alysiini</tp:taxon-name-part></tp:taxon-name> (<tp:taxon-name><tp:taxon-name-part taxon-name-part-type="order">Hymenoptera</tp:taxon-name-part></tp:taxon-name>, <tp:taxon-name><tp:taxon-name-part taxon-name-part-type="family">Braconidae</tp:taxon-name-part></tp:taxon-name>) with discussion of generic relationships within the tribe. University of California Press, Berkeley, U.S.A.</article-title> <volume>88</volume>: <fpage>1</fpage>–<lpage>112</lpage>.</mixed-citation></ref><ref id="B75"><mixed-citation xmlns:xlink="http://www.w3.org/1999/xlink" xlink:type="simple">
          <person-group><name name-style="western"><surname>van Achterberg</surname><given-names>C</given-names></name><name name-style="western"><surname>Bin</surname><given-names>F</given-names></name></person-group> (<year>1981</year>) <article-title>Notes on two species of <italic><tp:taxon-name><tp:taxon-name-part taxon-name-part-type="genus">Dinotrema</tp:taxon-name-part></tp:taxon-name></italic> Foerster (Hym., <tp:taxon-name><tp:taxon-name-part taxon-name-part-type="family">Braconidae</tp:taxon-name-part></tp:taxon-name>, <tp:taxon-name><tp:taxon-name-part taxon-name-part-type="subfamily">Alysiinae</tp:taxon-name-part></tp:taxon-name>) with observations on the hymenopterous parasite-complex of <italic><tp:taxon-name><tp:taxon-name-part taxon-name-part-type="genus">Spiniphora</tp:taxon-name-part> <tp:taxon-name-part taxon-name-part-type="species">dorsalis</tp:taxon-name-part></tp:taxon-name></italic> Becker (Dipt., <tp:taxon-name><tp:taxon-name-part taxon-name-part-type="family">Phoridae</tp:taxon-name-part></tp:taxon-name>) in dead Helix spp. (<tp:taxon-name><tp:taxon-name-part taxon-name-part-type="phylum">Mollusca</tp:taxon-name-part></tp:taxon-name>).</article-title> <source>Entomologische Berichten, Amsterdam</source> <volume>41</volume>: <fpage>104</fpage>–<lpage>112</lpage>.</mixed-citation></ref><ref id="B13"><mixed-citation xmlns:xlink="http://www.w3.org/1999/xlink" xlink:type="simple">
          <person-group><name name-style="western"><surname>Chen</surname><given-names>JH</given-names></name><name name-style="western"><surname>Wu</surname><given-names>ZS</given-names></name></person-group> (<year>1994</year>) The <tp:taxon-name><tp:taxon-name-part taxon-name-part-type="tribe">Alysiini</tp:taxon-name-part></tp:taxon-name> of China: (<tp:taxon-name><tp:taxon-name-part taxon-name-part-type="order">Hymenoptera</tp:taxon-name-part></tp:taxon-name>: <tp:taxon-name><tp:taxon-name-part taxon-name-part-type="family">Braconidae</tp:taxon-name-part></tp:taxon-name>: <tp:taxon-name><tp:taxon-name-part taxon-name-part-type="subfamily">Alysiinae</tp:taxon-name-part></tp:taxon-name>). China Agricultural Press, Fuzhou, 1–218. [In Chinese, with summary in English]</mixed-citation></ref><ref id="B89"><mixed-citation xmlns:xlink="http://www.w3.org/1999/xlink" xlink:type="simple">
          <person-group><name name-style="western"><surname>Wharton</surname><given-names>RA</given-names></name></person-group> (<year>2002</year>) <article-title>Revision of the Australian <tp:taxon-name><tp:taxon-name-part taxon-name-part-type="tribe">Alysiini</tp:taxon-name-part></tp:taxon-name> (<tp:taxon-name><tp:taxon-name-part taxon-name-part-type="order">Hymenoptera</tp:taxon-name-part></tp:taxon-name>: <tp:taxon-name><tp:taxon-name-part taxon-name-part-type="family">Braconidae</tp:taxon-name-part></tp:taxon-name>).</article-title> <source>Invertebrate Systematics</source> <volume>16</volume>(<issue>1</issue>): <fpage>7</fpage>–<lpage>105</lpage>. <ext-link xlink:type="simple" ext-link-type="doi" xlink:href="10.1071/IT01012">https://doi.org/10.1071/IT01012</ext-link></mixed-citation></ref><ref id="B72"><mixed-citation xmlns:xlink="http://www.w3.org/1999/xlink" xlink:type="simple">
          <person-group><name name-style="western"><surname>Tobias</surname><given-names>VI</given-names></name></person-group> (<year>2003</year>) <article-title>Species of the genus <italic><tp:taxon-name><tp:taxon-name-part taxon-name-part-type="genus">Dinotrema</tp:taxon-name-part></tp:taxon-name></italic> Foerster, 1862 (<tp:taxon-name><tp:taxon-name-part taxon-name-part-type="order">Hymenoptera</tp:taxon-name-part></tp:taxon-name>, <tp:taxon-name><tp:taxon-name-part taxon-name-part-type="family">Braconidae</tp:taxon-name-part></tp:taxon-name>, <tp:taxon-name><tp:taxon-name-part taxon-name-part-type="subfamily">Alysiinae</tp:taxon-name-part></tp:taxon-name>) without prescutellar pit and with smooth or only medially sculptured propodeum from Russia and adjacent territories.</article-title> <source>Entomologicheskoe Obozrenie</source> <volume>82</volume>(<issue>1</issue>): <fpage>138</fpage>–<lpage>156</lpage>. [In Russian with English summary]</mixed-citation></ref><ref id="B7"><mixed-citation xmlns:xlink="http://www.w3.org/1999/xlink" xlink:type="simple">
          <person-group><name name-style="western"><surname>Belokobylskij</surname><given-names>SA</given-names></name><name name-style="western"><surname>Tobias</surname><given-names>VI</given-names></name></person-group> (<year>2007</year>) <article-title><tp:taxon-name><tp:taxon-name-part taxon-name-part-type="subfamily">Alysiinae</tp:taxon-name-part></tp:taxon-name>.</article-title> In: <person-group><name name-style="western"><surname>Lelej</surname><given-names>AS</given-names></name></person-group> (<role>Ed.</role>) <issue-title>‘Key to the insects of Russia Far East.</issue-title> <source>Vol. IV. <tp:taxon-name><tp:taxon-name-part taxon-name-part-type="order">Neuropteroidea</tp:taxon-name-part></tp:taxon-name>, <tp:taxon-name><tp:taxon-name-part taxon-name-part-type="order">Mecoptera</tp:taxon-name-part></tp:taxon-name>, <tp:taxon-name><tp:taxon-name-part taxon-name-part-type="order">Hymenoptera</tp:taxon-name-part></tp:taxon-name>. Pt 5.’ Dalnauka, Vladivostok</source>, <fpage>9</fpage>–<lpage>133</lpage>. [In Russian]</mixed-citation></ref><ref id="B93"><mixed-citation xmlns:xlink="http://www.w3.org/1999/xlink" xlink:type="simple">
          <person-group><name name-style="western"><surname>Wu</surname><given-names>ZS</given-names></name><name name-style="western"><surname>Chen</surname><given-names>JH</given-names></name></person-group> (<year>1998a</year>) <article-title>A new species of genus <italic><tp:taxon-name><tp:taxon-name-part taxon-name-part-type="genus">Eudinostigma</tp:taxon-name-part></tp:taxon-name></italic> (<tp:taxon-name><tp:taxon-name-part taxon-name-part-type="order">Hymenoptera</tp:taxon-name-part></tp:taxon-name>: <tp:taxon-name><tp:taxon-name-part taxon-name-part-type="family">Braconidae</tp:taxon-name-part></tp:taxon-name>) from China.</article-title> <source>Entomologia Sinica</source> <volume>5</volume>(<issue>1</issue>): <fpage>29</fpage>–<lpage>31</lpage>. <ext-link xlink:type="simple" ext-link-type="doi" xlink:href="10.1111/j.1744-7917.1998.tb00292.x">https://doi.org/10.1111/j.1744-7917.1998.tb00292.x</ext-link></mixed-citation></ref></ref-list></tp:taxon-treatment>
