# Supplementary material for: An illustrated key to the genera and subgenera of the Alysiini (Hymenoptera, Braconidae, Alysiinae), with three genera new for China
Source: Zookeys. 2017 Dec 13;(722):37–79. doi: 10.3897/zookeys.722.14799 (PMC5740429; doi:10.3897/zookeys.722.14799)
Supplement: XML Treatment for Mesocrina licho [file zookeys.722.14799-treatment20.xml]

<!DOCTYPE tp:taxon-treatment
  PUBLIC "-//TaxonX//DTD Taxonomic Treatment Publishing DTD v0 20100105//EN" "tax-treatment-NSO.dtd">
<tp:taxon-treatment xmlns:tp="http://www.plazi.org/taxpub"><tp:treatment-meta><kwd-group><label>Taxon classification</label><kwd><named-content xmlns:xlink="http://www.w3.org/1999/xlink" content-type="kingdom">Animalia</named-content></kwd><kwd><named-content xmlns:xlink="http://www.w3.org/1999/xlink" content-type="order">Hymenoptera</named-content></kwd><kwd><named-content xmlns:xlink="http://www.w3.org/1999/xlink" content-type="family">Braconidae</named-content></kwd></kwd-group><mixed-citation publication-type="journal"><person-group><name><surname>Zhu</surname><given-names>Jia-Chen</given-names></name><name><surname>van Achterberg</surname><given-names>Cornelis</given-names></name><name><surname>Chen</surname><given-names>Xue-Xin</given-names></name></person-group><article-title>An illustrated key to the genera and subgenera of the <tp:taxon-name><tp:taxon-name-part taxon-name-part-type="tribe">Alysiini</tp:taxon-name-part></tp:taxon-name> (<tp:taxon-name><tp:taxon-name-part taxon-name-part-type="order">Hymenoptera</tp:taxon-name-part></tp:taxon-name>, <tp:taxon-name><tp:taxon-name-part taxon-name-part-type="family">Braconidae</tp:taxon-name-part></tp:taxon-name>, <tp:taxon-name><tp:taxon-name-part taxon-name-part-type="subfamily">Alysiinae</tp:taxon-name-part></tp:taxon-name>), with three genera new for China</article-title><source>Zookeys</source><day>13</day><month>12</month><year>2017</year><volume>2017</volume><issue>722</issue><fpage>37</fpage><lpage>79</lpage><pub-id pub-id-type="doi">10.3897/zookeys.722.14799</pub-id></mixed-citation></tp:treatment-meta><tp:nomenclature><tp:taxon-name>
            <tp:taxon-name-part taxon-name-part-type="genus" reg="Mesocrina">Mesocrina</tp:taxon-name-part>
            <tp:taxon-name-part taxon-name-part-type="species" reg="licho">licho</tp:taxon-name-part>
          </tp:taxon-name><tp:taxon-authority>Belokobylskij, 1998</tp:taxon-authority><xref ref-type="fig" rid="F69">Figs 1</xref><xref ref-type="fig" rid="F70">, 2–14</xref></tp:nomenclature><tp:treatment-sec sec-type="material" id="SECID0EZ6CI"><title>Material.</title><p>♀ (<abbrev xmlns:xlink="http://www.w3.org/1999/xlink" content-type="institution" xlink:title="Institute of Insect Sciences of the Zhejiang University" id="ABBRID0E66CI" xlink:type="simple">ZJUH</abbrev>), “[N. China:], Hebei, Mt. Xioawutai, 23.viii.2005, Shi Min, No. 200608887”; 2 ♂♂ (<abbrev xmlns:xlink="http://www.w3.org/1999/xlink" content-type="institution" xlink:title="Institute of Insect Sciences of the Zhejiang University" id="ABBRID0EEADI" xlink:type="simple">ZJUH</abbrev>), id., but Zhang Hongying, No. 200609036, 200609050; 2 ♂♂ (<abbrev xmlns:xlink="http://www.w3.org/1999/xlink" content-type="institution" xlink:title="Institute of Insect Sciences of the Zhejiang University" id="ABBRID0EJADI" xlink:type="simple">ZJUH</abbrev>), id., but 21.viii.2005, Zhang Hongying, 200608013, 200608045.</p></tp:treatment-sec><tp:treatment-sec sec-type="description" id="SECID0EOADI"><title>Description of ♀ from Mt. Xioawutai.</title><p>Length of body 3.9 mm, of fore wing 4.6 mm.</p><p>
            <italic>Head</italic>. Transverse and shiny (Fig. <xref ref-type="fig" rid="F70">9</xref>), width of head twice its lateral length; antenna incomplete, with 23 remaining segments, segments with bristly setae, third segment 1.4 times longer than fourth segment, length of third and fourth segments 5.0 and 3.8 times their width, respectively (Fig. <xref ref-type="fig" rid="F70">7</xref>); length of maxillary palp twice height of head; eye in dorsal view 1.4 times as long as temple (Fig. <xref ref-type="fig" rid="F70">9</xref>); eye in lateral view1.4 times higher than wide; vertex convex and glabrous (Fig. <xref ref-type="fig" rid="F70">11</xref>); <abbrev xmlns:xlink="http://www.w3.org/1999/xlink" xlink:title="ocular-ocellar line" id="ABBRID0EHBDI" xlink:type="simple">OOL</abbrev>:diameter of ocellus:<abbrev xmlns:xlink="http://www.w3.org/1999/xlink" xlink:title="postocellar line" id="ABBRID0ELBDI" xlink:type="simple">POL</abbrev>= 9:5:5; face 1.7 times wider than high, smooth and shiny (Fig. <xref ref-type="fig" rid="F70">10</xref>), with some long setae next to eye; clypeus medium-sized, rather flat, truncate and slightly convex laterally (Fig. <xref ref-type="fig" rid="F70">10</xref>); malar space absent; mandible moderately widened dorsally, dorsal teeth large and lobe-shaped (Fig. <xref ref-type="fig" rid="F70">12</xref>), lateral teeth rather small and lobe-shaped (Fig. <xref ref-type="fig" rid="F70">13</xref>), middle tooth curved and acute; medial length of mandible 1.5 times its maximum width (Fig. <xref ref-type="fig" rid="F70">13</xref>).</p><p>
            <italic>Mesosoma</italic>. Length of mesosoma 1.3 times its height; mesoscutum without lateral carina in front of tegula (Fig. <xref ref-type="fig" rid="F70">3</xref>); precoxal sulcus absent; mesopleuron smooth and glabrous; pleural sulcus crenulate; episternal scrobe small, connected by a furrow to pleural sulcus; metapleuron smooth except some ventral rugae, with long setae and a round large pit anteriorly (Fig. <xref ref-type="fig" rid="F70">3</xref>); notauli only anteriorly impressed on disc, narrowly crenulate and medio-posteriorly with deep longitudinal depression; mesoscutum with some setae anteriorly and near notauli; scutellar sulcus deep and narrow, with 4 short longitudinal carinae and 6 times wider than its maximum length; scutellum rather flat and wide (Fig. <xref ref-type="fig" rid="F70">4</xref>); surface of propodeum with rather long median carina, without areola absent and with some rugae anteriorly (Fig. <xref ref-type="fig" rid="F70">5</xref>).</p><p>
            <italic>Wings</italic> (Fig. <xref ref-type="fig" rid="F70">2</xref>). Pterostigma largely wide elliptical, vein r 0.5 times width of pterostigma; r:3-SR:SR1 = 5:33:67; SR1, 1-SR+M nearly straight and 2-SR slightly curved; cu-a postfurcal, short; 1-CU1:2-CU1 = 2:17; 3-CU1 longer than CU1b; 2-SR:3-SR:r-m = 19:25:8; m-cu postfurcal, slightly converging to 1-M posteriorly; first subdiscal cell 3.3 times as long as wide; M+CU1 largely unsclerotized. Hind wing: M+CU: 1-M:1r-m = 25:23:20; m-cu present.</p><p>
            <italic>Legs</italic>. Hind coxa smooth; tarsal claws rather robust and longer than arolium (Fig. <xref ref-type="fig" rid="F69">1</xref>); length of femur, tibia and basitarsus of hind leg 4.3, 10.0 and 6.7 times their width, respectively; apical spiny bristles of first-fourth hind tarsal segments absent (Fig. <xref ref-type="fig" rid="F69">1</xref>).</p><fig id="F69" position="float" orientation="portrait"><label>Figure 1.</label><caption><p>
                <italic><tp:taxon-name><tp:taxon-name-part taxon-name-part-type="genus" reg="Mesocrina">Mesocrina</tp:taxon-name-part> <tp:taxon-name-part taxon-name-part-type="species" reg="licho">licho</tp:taxon-name-part></tp:taxon-name></italic> Belokobylskij, ♀, China, Mt. Xioawutai, habitus lateral.</p></caption><graphic xmlns:xlink="http://www.w3.org/1999/xlink" xlink:href="zookeys-722-037-g069.jpg" position="float" orientation="portrait" xlink:type="simple" id="oo_173794.jpg"/></fig><fig id="F70" position="float" orientation="portrait"><label>Figures 2–14.</label><caption><p>
                <italic><tp:taxon-name><tp:taxon-name-part taxon-name-part-type="genus" reg="Mesocrina">Mesocrina</tp:taxon-name-part> <tp:taxon-name-part taxon-name-part-type="species" reg="licho">licho</tp:taxon-name-part></tp:taxon-name></italic> Belokobylskij, ♀, China, Mt. Xioawutai. <bold>2</bold> wings <bold>3</bold> mesosoma lateral <bold>4</bold> mesosoma dorsal <bold>5</bold> propodeum, first and second metasomal tergites dorsal <bold>6</bold> propodeum and metasoma dorsal <bold>7</bold> basal segments of antenna lateral <bold>8</bold> ovipositor and sheath lateral <bold>9</bold> head dorsal <bold>10</bold> head anterior <bold>11</bold> head lateral <bold>12</bold> full view of first and second tooth of mandible <bold>13</bold> full view of third tooth of mandible <bold>14</bold> antenna lateral.</p></caption><graphic xmlns:xlink="http://www.w3.org/1999/xlink" xlink:href="zookeys-722-037-g070.jpg" position="float" orientation="portrait" xlink:type="simple" id="oo_173795.jpg"/></fig><p>
            <italic>Metasoma</italic>. Length of first tergite 1.3 times its apical width, its surface with longitudinal striae, its dorsal carinae narrowly connected (Fig. <xref ref-type="fig" rid="F70">5</xref>); laterope absent; dorsope rather large (Fig. <xref ref-type="fig" rid="F70">6</xref>); setose part of ovipositor sheath 0.18 times as long as fore wing (total visible sheath 0.19 times), flattened and sparsely setose and 0.6 times as long as hind tibia (Fig. <xref ref-type="fig" rid="F70">8</xref>).</p><p>
            <italic>Colour</italic>. Blackish brown (Fig. <xref ref-type="fig" rid="F69">1</xref>); pronotum ventrally, mandible, tegula, two basal segments of antenna, palpi mainly pale and remainder of legs yellowish; antenna (ex<!--PageBreak--><!--PageBreak-->cept two basal segments of antenna), head (except ventrally), mesosoma, dorsal spot of hind femur, hind tibia (except basally) and basitarsus, and first tergite of metasoma blackish brown; head ventrally, mesopleuron ventrally and remainder of metasoma brown; pterostigma and veins brown; wing membrane slightly infuscated.</p></tp:treatment-sec><tp:treatment-sec sec-type="variation" id="SECID0EQGDI"><title>Variation.</title><p>Males are similar to females, but have 35(1) antennal segments (according to the original description females have 31 or 32 segments); body length of ♂: 3.7–4.2 mm, length of fore wing 4.1–4.7 mm, width of head 1.9–2.0 times its lateral length.</p></tp:treatment-sec></tp:taxon-treatment>
