# Supplementary material for: An illustrated key to the genera and subgenera of the Alysiini (Hymenoptera, Braconidae, Alysiinae), with three genera new for China
Source: Zookeys. 2017 Dec 13;(722):37–79. doi: 10.3897/zookeys.722.14799 (PMC5740429; doi:10.3897/zookeys.722.14799)
Supplement: XML Treatment for Orthostigma [file zookeys.722.14799-treatment21.xml]

<!DOCTYPE tp:taxon-treatment
  PUBLIC "-//TaxonX//DTD Taxonomic Treatment Publishing DTD v0 20100105//EN" "tax-treatment-NSO.dtd">
<tp:taxon-treatment xmlns:tp="http://www.plazi.org/taxpub"><tp:treatment-meta><kwd-group><label>Taxon classification</label><kwd><named-content xmlns:xlink="http://www.w3.org/1999/xlink" content-type="kingdom">Animalia</named-content></kwd><kwd><named-content xmlns:xlink="http://www.w3.org/1999/xlink" content-type="order">Hymenoptera</named-content></kwd><kwd><named-content xmlns:xlink="http://www.w3.org/1999/xlink" content-type="family">Braconidae</named-content></kwd></kwd-group><mixed-citation publication-type="journal"><person-group><name><surname>Zhu</surname><given-names>Jia-Chen</given-names></name><name><surname>van Achterberg</surname><given-names>Cornelis</given-names></name><name><surname>Chen</surname><given-names>Xue-Xin</given-names></name></person-group><article-title>An illustrated key to the genera and subgenera of the <tp:taxon-name><tp:taxon-name-part taxon-name-part-type="tribe">Alysiini</tp:taxon-name-part></tp:taxon-name> (<tp:taxon-name><tp:taxon-name-part taxon-name-part-type="order">Hymenoptera</tp:taxon-name-part></tp:taxon-name>, <tp:taxon-name><tp:taxon-name-part taxon-name-part-type="family">Braconidae</tp:taxon-name-part></tp:taxon-name>, <tp:taxon-name><tp:taxon-name-part taxon-name-part-type="subfamily">Alysiinae</tp:taxon-name-part></tp:taxon-name>), with three genera new for China</article-title><source>Zookeys</source><day>13</day><month>12</month><year>2017</year><volume>2017</volume><issue>722</issue><fpage>37</fpage><lpage>79</lpage><pub-id pub-id-type="doi">10.3897/zookeys.722.14799</pub-id></mixed-citation></tp:treatment-meta><tp:nomenclature><tp:taxon-name>
            <tp:taxon-name-part taxon-name-part-type="genus" reg="Orthostigma">Orthostigma</tp:taxon-name-part>
          </tp:taxon-name><tp:taxon-authority>Ratzeburg, 1844</tp:taxon-authority><tp:nomenclature-citation-list><tp:nomenclature-citation><tp:taxon-name>
                <tp:taxon-name-part taxon-name-part-type="genus" reg="Orthostigma">Orthostigma</tp:taxon-name-part>
              </tp:taxon-name><comment>Ratzeburg, 1844: 53; Shenefelt 1974: 997; <xref ref-type="bibr" rid="B84">Wharton 1980</xref>: 85; <xref ref-type="bibr" rid="B79">van Achterberg 1988b</xref>: 44; <xref ref-type="bibr" rid="B13">Chen and Wu 1994</xref>: 99; <xref ref-type="bibr" rid="B5">Belokobylskij 1998</xref>: 209. Type species: <tp:taxon-name><tp:taxon-name-part taxon-name-part-type="genus" reg="Aphidius">Aphidius</tp:taxon-name-part> <tp:taxon-name-part taxon-name-part-type="species" reg="flavipes">flavipes</tp:taxon-name-part></tp:taxon-name> Ratzeburg, 1844.</comment></tp:nomenclature-citation></tp:nomenclature-citation-list></tp:nomenclature><tp:treatment-sec sec-type="Synonym" id="SECID0EZIDI"><title>Synonym.</title><p>
            <italic><tp:taxon-name><tp:taxon-name-part taxon-name-part-type="genus" reg="Delocarpa">Delocarpa</tp:taxon-name-part></tp:taxon-name></italic> Foerster, 1863; <italic><tp:taxon-name><tp:taxon-name-part taxon-name-part-type="genus" reg="Ischnocarpa">Ischnocarpa</tp:taxon-name-part></tp:taxon-name></italic> Foerster, 1863; <italic><tp:taxon-name><tp:taxon-name-part taxon-name-part-type="genus" reg="Afrostigma">Afrostigma</tp:taxon-name-part></tp:taxon-name></italic> Fischer, 1995 (subgenus); <italic><tp:taxon-name><tp:taxon-name-part taxon-name-part-type="genus" reg="Patrisaspilota">Patrisaspilota</tp:taxon-name-part></tp:taxon-name></italic> Fischer, 1995 (subgenus).</p></tp:treatment-sec><tp:treatment-sec sec-type="biology" id="SECID0E2JDI"><title>Biology.</title><p>Medium-sized genus, containing parasitoids of <tp:taxon-name><tp:taxon-name-part taxon-name-part-type="family">Phoridae</tp:taxon-name-part></tp:taxon-name>. The records of <tp:taxon-name><tp:taxon-name-part taxon-name-part-type="family">Agromyzidae</tp:taxon-name-part></tp:taxon-name>, <tp:taxon-name><tp:taxon-name-part taxon-name-part-type="family">Cecidomyiidae</tp:taxon-name-part></tp:taxon-name>, and <tp:taxon-name><tp:taxon-name-part taxon-name-part-type="family">Drosophilidae</tp:taxon-name-part></tp:taxon-name> are probably erroneous.</p></tp:treatment-sec><tp:treatment-sec sec-type="Species" id="SECID0EVKDI"><title>Species.</title><p>
            <italic><tp:taxon-name><tp:taxon-name-part taxon-name-part-type="genus" reg="Orthostigma">Orthostigma</tp:taxon-name-part> <tp:taxon-name-part taxon-name-part-type="species" reg="cratospilum">cratospilum</tp:taxon-name-part></tp:taxon-name></italic> (Thomson, 1895) (<xref ref-type="bibr" rid="B13">Chen and Wu 1994</xref>)</p><p>
            <italic><tp:taxon-name><tp:taxon-name-part taxon-name-part-type="genus" reg="Orthostigma">Orthostigma</tp:taxon-name-part> <tp:taxon-name-part taxon-name-part-type="species" reg="imperator">imperator</tp:taxon-name-part></tp:taxon-name></italic> van Achterberg &amp; Ortega, 1983 (<xref ref-type="bibr" rid="B13">Chen and Wu 1994</xref>)</p><p>
            <italic><tp:taxon-name><tp:taxon-name-part taxon-name-part-type="genus" reg="Orthostigma">Orthostigma</tp:taxon-name-part> <tp:taxon-name-part taxon-name-part-type="species" reg="laticeps">laticeps</tp:taxon-name-part></tp:taxon-name></italic> (Thomson, 1895) (<xref ref-type="bibr" rid="B13">Chen and Wu 1994</xref>)</p><p>
            <italic><tp:taxon-name><tp:taxon-name-part taxon-name-part-type="genus" reg="Orthostigma">Orthostigma</tp:taxon-name-part> <tp:taxon-name-part taxon-name-part-type="species" reg="lokei">lokei</tp:taxon-name-part></tp:taxon-name></italic> Hedqvist, 1973 (<xref ref-type="bibr" rid="B13">Chen and Wu 1994</xref>)</p><p>
            <italic><tp:taxon-name><tp:taxon-name-part taxon-name-part-type="genus" reg="Orthostigma">Orthostigma</tp:taxon-name-part> <tp:taxon-name-part taxon-name-part-type="species" reg="longicorne">longicorne</tp:taxon-name-part></tp:taxon-name></italic> Königsmann, 1969 (<xref ref-type="bibr" rid="B13">Chen and Wu 1994</xref>)</p><p>
            <italic><tp:taxon-name><tp:taxon-name-part taxon-name-part-type="genus" reg="Orthostigma">Orthostigma</tp:taxon-name-part> <tp:taxon-name-part taxon-name-part-type="species" reg="longicubitale">longicubitale</tp:taxon-name-part></tp:taxon-name></italic> Königsmann, 1969 (<xref ref-type="bibr" rid="B13">Chen and Wu 1994</xref>)</p><p>
            <italic><tp:taxon-name><tp:taxon-name-part taxon-name-part-type="genus" reg="Orthostigma">Orthostigma</tp:taxon-name-part> <tp:taxon-name-part taxon-name-part-type="species" reg="lucidum">lucidum</tp:taxon-name-part></tp:taxon-name></italic> Königsmann, 1969 (<xref ref-type="bibr" rid="B13">Chen and Wu 1994</xref>)</p><p>
            <italic><tp:taxon-name><tp:taxon-name-part taxon-name-part-type="genus" reg="Orthostigma">Orthostigma</tp:taxon-name-part> <tp:taxon-name-part taxon-name-part-type="species" reg="mandibulare">mandibulare</tp:taxon-name-part></tp:taxon-name></italic> (Tobias, 1962) (<xref ref-type="bibr" rid="B13">Chen and Wu 1994</xref>)</p><p>
            <italic><tp:taxon-name><tp:taxon-name-part taxon-name-part-type="genus" reg="Orthostigma">Orthostigma</tp:taxon-name-part> <tp:taxon-name-part taxon-name-part-type="species" reg="pumilum">pumilum</tp:taxon-name-part></tp:taxon-name></italic> (Nees, 1834) (<xref ref-type="bibr" rid="B13">Chen and Wu 1994</xref>)</p><p>
            <italic><tp:taxon-name><tp:taxon-name-part taxon-name-part-type="genus" reg="Orthostigma">Orthostigma</tp:taxon-name-part> <tp:taxon-name-part taxon-name-part-type="species" reg="pusillum">pusillum</tp:taxon-name-part></tp:taxon-name></italic> (Zetterstedt, 1838) (<xref ref-type="bibr" rid="B13">Chen and Wu 1994</xref>)</p><p>
            <italic><tp:taxon-name><tp:taxon-name-part taxon-name-part-type="genus" reg="Orthostigma">Orthostigma</tp:taxon-name-part> <tp:taxon-name-part taxon-name-part-type="species" reg="sculpturatum">sculpturatum</tp:taxon-name-part></tp:taxon-name></italic> Tobias, 1962 (<xref ref-type="bibr" rid="B13">Chen and Wu 1994</xref>)</p><p>
            <italic><tp:taxon-name><tp:taxon-name-part taxon-name-part-type="genus" reg="Orthostigma">Orthostigma</tp:taxon-name-part> <tp:taxon-name-part taxon-name-part-type="species" reg="sibiricum">sibiricum</tp:taxon-name-part></tp:taxon-name></italic> (Telenga, 1933) (<xref ref-type="bibr" rid="B13">Chen and Wu 1994</xref>)</p><p>
            <italic><tp:taxon-name><tp:taxon-name-part taxon-name-part-type="genus" reg="Orthostigma">Orthostigma</tp:taxon-name-part> <tp:taxon-name-part taxon-name-part-type="species" reg="sordipes">sordipes</tp:taxon-name-part></tp:taxon-name></italic> (Thomson, 1895) (<xref ref-type="bibr" rid="B13">Chen and Wu 1994</xref>)</p></tp:treatment-sec><ref-list><ref id="B84"><mixed-citation xmlns:xlink="http://www.w3.org/1999/xlink" xlink:type="simple">
          <person-group><name name-style="western"><surname>Wharton</surname><given-names>RA</given-names></name></person-group> (<year>1980</year>) <article-title>Review of the Nearctic <tp:taxon-name><tp:taxon-name-part taxon-name-part-type="tribe">Alysiini</tp:taxon-name-part></tp:taxon-name> (<tp:taxon-name><tp:taxon-name-part taxon-name-part-type="order">Hymenoptera</tp:taxon-name-part></tp:taxon-name>, <tp:taxon-name><tp:taxon-name-part taxon-name-part-type="family">Braconidae</tp:taxon-name-part></tp:taxon-name>) with discussion of generic relationships within the tribe. University of California Press, Berkeley, U.S.A.</article-title> <volume>88</volume>: <fpage>1</fpage>–<lpage>112</lpage>.</mixed-citation></ref><ref id="B79"><mixed-citation xmlns:xlink="http://www.w3.org/1999/xlink" xlink:type="simple">
          <person-group><name name-style="western"><surname>van Achterberg</surname><given-names>C</given-names></name></person-group> (<year>1988b</year>) <article-title>The genera of the <italic><tp:taxon-name><tp:taxon-name-part taxon-name-part-type="genus">Aspilota</tp:taxon-name-part></tp:taxon-name></italic>-group and some descriptions of fungicolous <tp:taxon-name><tp:taxon-name-part taxon-name-part-type="tribe">Alysiini</tp:taxon-name-part></tp:taxon-name> from the Netherlands (<tp:taxon-name><tp:taxon-name-part taxon-name-part-type="order">Hymenoptera</tp:taxon-name-part></tp:taxon-name>: <tp:taxon-name><tp:taxon-name-part taxon-name-part-type="family">Braconidae</tp:taxon-name-part></tp:taxon-name>: <tp:taxon-name><tp:taxon-name-part taxon-name-part-type="subfamily">Alysiinae</tp:taxon-name-part></tp:taxon-name>).</article-title> <source>Zoologische Verhandelingen, Leiden</source> <volume>247</volume>: <fpage>1</fpage>–<lpage>88</lpage>.</mixed-citation></ref><ref id="B13"><mixed-citation xmlns:xlink="http://www.w3.org/1999/xlink" xlink:type="simple">
          <person-group><name name-style="western"><surname>Chen</surname><given-names>JH</given-names></name><name name-style="western"><surname>Wu</surname><given-names>ZS</given-names></name></person-group> (<year>1994</year>) The <tp:taxon-name><tp:taxon-name-part taxon-name-part-type="tribe">Alysiini</tp:taxon-name-part></tp:taxon-name> of China: (<tp:taxon-name><tp:taxon-name-part taxon-name-part-type="order">Hymenoptera</tp:taxon-name-part></tp:taxon-name>: <tp:taxon-name><tp:taxon-name-part taxon-name-part-type="family">Braconidae</tp:taxon-name-part></tp:taxon-name>: <tp:taxon-name><tp:taxon-name-part taxon-name-part-type="subfamily">Alysiinae</tp:taxon-name-part></tp:taxon-name>). China Agricultural Press, Fuzhou, 1–218. [In Chinese, with summary in English]</mixed-citation></ref><ref id="B5"><mixed-citation xmlns:xlink="http://www.w3.org/1999/xlink" xlink:type="simple">
          <person-group><name name-style="western"><surname>Belokobylskij</surname><given-names>SA</given-names></name></person-group> (<year>1998</year>) <article-title>Tribe <tp:taxon-name><tp:taxon-name-part taxon-name-part-type="tribe">Alysiini</tp:taxon-name-part></tp:taxon-name>.</article-title> In: <person-group><name name-style="western"><surname>Ler</surname><given-names>PA</given-names></name></person-group> (<role>Ed.</role>) <issue-title>Key to the Insects of Russian Far East.</issue-title> <source>Dal’nauka, Vladivostok</source>, <fpage>163</fpage>–<lpage>298</lpage>. [In Russian]</mixed-citation></ref></ref-list></tp:taxon-treatment>
