# Supplementary material for: An illustrated key to the genera and subgenera of the Alysiini (Hymenoptera, Braconidae, Alysiinae), with three genera new for China
Source: Zookeys. 2017 Dec 13;(722):37–79. doi: 10.3897/zookeys.722.14799 (PMC5740429; doi:10.3897/zookeys.722.14799)
Supplement: XML Treatment for Phaenocarpa [file zookeys.722.14799-treatment22.xml]

<!DOCTYPE tp:taxon-treatment
  PUBLIC "-//TaxonX//DTD Taxonomic Treatment Publishing DTD v0 20100105//EN" "tax-treatment-NSO.dtd">
<tp:taxon-treatment xmlns:tp="http://www.plazi.org/taxpub"><tp:treatment-meta><kwd-group><label>Taxon classification</label><kwd><named-content xmlns:xlink="http://www.w3.org/1999/xlink" content-type="kingdom">Animalia</named-content></kwd><kwd><named-content xmlns:xlink="http://www.w3.org/1999/xlink" content-type="order">Hymenoptera</named-content></kwd><kwd><named-content xmlns:xlink="http://www.w3.org/1999/xlink" content-type="family">Braconidae</named-content></kwd></kwd-group><mixed-citation publication-type="journal"><person-group><name><surname>Zhu</surname><given-names>Jia-Chen</given-names></name><name><surname>van Achterberg</surname><given-names>Cornelis</given-names></name><name><surname>Chen</surname><given-names>Xue-Xin</given-names></name></person-group><article-title>An illustrated key to the genera and subgenera of the <tp:taxon-name><tp:taxon-name-part taxon-name-part-type="tribe">Alysiini</tp:taxon-name-part></tp:taxon-name> (<tp:taxon-name><tp:taxon-name-part taxon-name-part-type="order">Hymenoptera</tp:taxon-name-part></tp:taxon-name>, <tp:taxon-name><tp:taxon-name-part taxon-name-part-type="family">Braconidae</tp:taxon-name-part></tp:taxon-name>, <tp:taxon-name><tp:taxon-name-part taxon-name-part-type="subfamily">Alysiinae</tp:taxon-name-part></tp:taxon-name>), with three genera new for China</article-title><source>Zookeys</source><day>13</day><month>12</month><year>2017</year><volume>2017</volume><issue>722</issue><fpage>37</fpage><lpage>79</lpage><pub-id pub-id-type="doi">10.3897/zookeys.722.14799</pub-id></mixed-citation></tp:treatment-meta><tp:nomenclature><tp:taxon-name>
            <tp:taxon-name-part taxon-name-part-type="genus" reg="Phaenocarpa">Phaenocarpa</tp:taxon-name-part>
          </tp:taxon-name><tp:taxon-authority>Foerster, 1863</tp:taxon-authority><tp:nomenclature-citation-list><tp:nomenclature-citation><tp:taxon-name>
                <tp:taxon-name-part taxon-name-part-type="genus" reg="Phaenocarpa">Phaenocarpa</tp:taxon-name-part>
              </tp:taxon-name><comment>Foerster, 1863: 267; Papp, 1968: 570; Fischer, 1970b: 409; Shenefelt, 1974: 1003; Wharton, 1980: 96; Chen &amp; Wu, 1994: 114; Belokobylskij, 1998: 233. Type species: <tp:taxon-name><tp:taxon-name-part taxon-name-part-type="genus" reg="Alysia">Alysia</tp:taxon-name-part> <tp:taxon-name-part taxon-name-part-type="species" reg="picinervis">picinervis</tp:taxon-name-part></tp:taxon-name> Haliday, 1838.</comment></tp:nomenclature-citation></tp:nomenclature-citation-list></tp:nomenclature><tp:treatment-sec sec-type="Synonym" id="SECID0EKTDI"><title>Synonym.</title><p>
            <italic><tp:taxon-name><tp:taxon-name-part taxon-name-part-type="genus" reg="Homophyla">Homophyla</tp:taxon-name-part></tp:taxon-name></italic> Foerster, 1863 (subgenus); <italic><tp:taxon-name><tp:taxon-name-part taxon-name-part-type="genus" reg="Mesothesis">Mesothesis</tp:taxon-name-part></tp:taxon-name></italic> Foerster, 1863; <italic><tp:taxon-name><tp:taxon-name-part taxon-name-part-type="genus" reg="Sathra">Sathra</tp:taxon-name-part></tp:taxon-name></italic> Foerster, 1863; <italic><tp:taxon-name><tp:taxon-name-part taxon-name-part-type="genus" reg="Idiolexis">Idiolexis</tp:taxon-name-part></tp:taxon-name></italic> Foerster, 1863 (subgenus); <italic><tp:taxon-name><tp:taxon-name-part taxon-name-part-type="genus" reg="Asynaphes">Asynaphes</tp:taxon-name-part></tp:taxon-name></italic> Provancher, 1886; <italic><tp:taxon-name><tp:taxon-name-part taxon-name-part-type="genus" reg="Kahlia">Kahlia</tp:taxon-name-part></tp:taxon-name></italic> Ashmead, 1900 (subgenus); <italic><tp:taxon-name><tp:taxon-name-part taxon-name-part-type="genus" reg="Stiralysia">Stiralysia</tp:taxon-name-part></tp:taxon-name></italic> Cameron, 1910; <italic><tp:taxon-name><tp:taxon-name-part taxon-name-part-type="genus" reg="Rhopaloneura">Rhopaloneura</tp:taxon-name-part></tp:taxon-name></italic> Stelfox, 1941; <!--PageBreak--><italic><tp:taxon-name><tp:taxon-name-part taxon-name-part-type="genus" reg="Discphaenocarpa">Discphaenocarpa</tp:taxon-name-part></tp:taxon-name></italic> Belokobylskij, 1998 (subgenus); <italic><tp:taxon-name><tp:taxon-name-part taxon-name-part-type="genus" reg="Neophaenocarpa">Neophaenocarpa</tp:taxon-name-part></tp:taxon-name></italic> Belokobylskij, 1998 (subgenus); <italic><tp:taxon-name><tp:taxon-name-part taxon-name-part-type="genus" reg="Sibphaenocarpa">Sibphaenocarpa</tp:taxon-name-part></tp:taxon-name></italic> Belokobylskij, 1998 (subgenus); <italic><tp:taxon-name><tp:taxon-name-part taxon-name-part-type="genus" reg="Uncphaenocarpa">Uncphaenocarpa</tp:taxon-name-part></tp:taxon-name></italic> Belokobylskij, 1998 (subgenus); <italic><tp:taxon-name><tp:taxon-name-part taxon-name-part-type="genus" reg="Ussurphaenocarpa">Ussurphaenocarpa</tp:taxon-name-part></tp:taxon-name></italic> Belokobylskij, 1998 (subgenus); <italic><tp:taxon-name><tp:taxon-name-part taxon-name-part-type="genus" reg="Clistalysia">Clistalysia</tp:taxon-name-part></tp:taxon-name></italic> Zhu, van Achterberg &amp; Chen, 2017 (subgenus).</p></tp:treatment-sec><tp:treatment-sec sec-type="biology" id="SECID0ETWDI"><title>Biology.</title><p>Large genus, containing koinobiont endoparasitoids of larvae of cyclorrhaphous <tp:taxon-name><tp:taxon-name-part taxon-name-part-type="order">Diptera</tp:taxon-name-part></tp:taxon-name> in many niches. Known from larvae of <tp:taxon-name><tp:taxon-name-part taxon-name-part-type="family">Sciomyzidae</tp:taxon-name-part></tp:taxon-name> in <tp:taxon-name><tp:taxon-name-part taxon-name-part-type="phylum">Mollusca</tp:taxon-name-part></tp:taxon-name>, of <tp:taxon-name><tp:taxon-name-part taxon-name-part-type="family">Syrphidae</tp:taxon-name-part></tp:taxon-name> under bark or between leaves of marsh plants, of <tp:taxon-name><tp:taxon-name-part taxon-name-part-type="family">Anthomyiidae</tp:taxon-name-part></tp:taxon-name> in roots of vegetables, under bark, in cones of conifers, mining in leaves or in dung, of <tp:taxon-name><tp:taxon-name-part taxon-name-part-type="family">Muscidae</tp:taxon-name-part></tp:taxon-name> and <tp:taxon-name><tp:taxon-name-part taxon-name-part-type="family">Scathophagidae</tp:taxon-name-part></tp:taxon-name> in dung, of <tp:taxon-name><tp:taxon-name-part taxon-name-part-type="family">Muscidae</tp:taxon-name-part></tp:taxon-name> and <tp:taxon-name><tp:taxon-name-part taxon-name-part-type="family">Clusiidae</tp:taxon-name-part></tp:taxon-name> in flood refuse and of <tp:taxon-name><tp:taxon-name-part taxon-name-part-type="family">Chloropidae</tp:taxon-name-part></tp:taxon-name> and <tp:taxon-name><tp:taxon-name-part taxon-name-part-type="family">Scathophagidae</tp:taxon-name-part></tp:taxon-name> in grasses and <tp:taxon-name><tp:taxon-name-part taxon-name-part-type="family">Drosophilidae</tp:taxon-name-part></tp:taxon-name> in crops (e.g. cotton) and slime (Wharton, 1984; van Achterberg, 1998).</p></tp:treatment-sec><tp:treatment-sec sec-type="Species" id="SECID0EVYDI"><title>Species.</title><p>
            <tp:taxon-name><tp:taxon-name-part taxon-name-part-type="genus" reg="Phaenocarpa">Phaenocarpa</tp:taxon-name-part> (<tp:taxon-name-part taxon-name-part-type="subgenus" reg="Phaenocarpa">Phaenocarpa</tp:taxon-name-part>) <tp:taxon-name-part taxon-name-part-type="species" reg="cameroni">cameroni</tp:taxon-name-part></tp:taxon-name> Papp, 1967 (<xref ref-type="bibr" rid="B13">Chen and Wu 1994</xref>)</p><p>
            <tp:taxon-name><tp:taxon-name-part taxon-name-part-type="genus" reg="Phaenocarpa">Phaenocarpa</tp:taxon-name-part> (<tp:taxon-name-part taxon-name-part-type="subgenus" reg="Phaenocarpa">Phaenocarpa</tp:taxon-name-part>) <tp:taxon-name-part taxon-name-part-type="species" reg="carinthiaca">carinthiaca</tp:taxon-name-part></tp:taxon-name> Fischer, 1975 (<xref ref-type="bibr" rid="B13">Chen and Wu 1994</xref>)</p><p>
            <tp:taxon-name><tp:taxon-name-part taxon-name-part-type="genus" reg="Phaenocarpa">Phaenocarpa</tp:taxon-name-part> (<tp:taxon-name-part taxon-name-part-type="subgenus" reg="Phaenocarpa">Phaenocarpa</tp:taxon-name-part>) <tp:taxon-name-part taxon-name-part-type="species" reg="conspurcator">conspurcator</tp:taxon-name-part></tp:taxon-name> (Haliday, 1838) (<xref ref-type="bibr" rid="B13">Chen and Wu 1994</xref>)</p><p>
            <tp:taxon-name><tp:taxon-name-part taxon-name-part-type="genus" reg="Phaenocarpa">Phaenocarpa</tp:taxon-name-part> (<tp:taxon-name-part taxon-name-part-type="subgenus" reg="Phaenocarpa">Phaenocarpa</tp:taxon-name-part>) <tp:taxon-name-part taxon-name-part-type="species" reg="diffusa">diffusa</tp:taxon-name-part></tp:taxon-name> Chen &amp; Wu, 1994 (<xref ref-type="bibr" rid="B13">Chen and Wu 1994</xref>)</p><p>
            <tp:taxon-name><tp:taxon-name-part taxon-name-part-type="genus" reg="Phaenocarpa">Phaenocarpa</tp:taxon-name-part> (<tp:taxon-name-part taxon-name-part-type="subgenus" reg="Phaenocarpa">Phaenocarpa</tp:taxon-name-part>) <tp:taxon-name-part taxon-name-part-type="species" reg="eunice">eunice</tp:taxon-name-part></tp:taxon-name> (Haliday, 1838) (<xref ref-type="bibr" rid="B13">Chen and Wu 1994</xref>)</p><p>
            <tp:taxon-name><tp:taxon-name-part taxon-name-part-type="genus" reg="Phaenocarpa">Phaenocarpa</tp:taxon-name-part> (<tp:taxon-name-part taxon-name-part-type="subgenus" reg="Phaenocarpa">Phaenocarpa</tp:taxon-name-part>) <tp:taxon-name-part taxon-name-part-type="species" reg="galatea">galatea</tp:taxon-name-part></tp:taxon-name> (Haliday, 1838) (Wu and Chen 1995b)</p><p>
            <tp:taxon-name><tp:taxon-name-part taxon-name-part-type="genus" reg="Phaenocarpa">Phaenocarpa</tp:taxon-name-part> (<tp:taxon-name-part taxon-name-part-type="subgenus" reg="Phaenocarpa">Phaenocarpa</tp:taxon-name-part>) <tp:taxon-name-part taxon-name-part-type="species" reg="impressinotum">impressinotum</tp:taxon-name-part></tp:taxon-name> Fischer, 1975 (<xref ref-type="bibr" rid="B13">Chen and Wu 1994</xref>)</p><p>
            <tp:taxon-name><tp:taxon-name-part taxon-name-part-type="genus" reg="Phaenocarpa">Phaenocarpa</tp:taxon-name-part> (<tp:taxon-name-part taxon-name-part-type="subgenus" reg="Phaenocarpa">Phaenocarpa</tp:taxon-name-part>) <tp:taxon-name-part taxon-name-part-type="species" reg="ingressor">ingressor</tp:taxon-name-part></tp:taxon-name> Marshall, 1896 (<xref ref-type="bibr" rid="B13">Chen and Wu 1994</xref>)</p><p>
            <tp:taxon-name><tp:taxon-name-part taxon-name-part-type="genus" reg="Phaenocarpa">Phaenocarpa</tp:taxon-name-part> (<tp:taxon-name-part taxon-name-part-type="subgenus" reg="Phaenocarpa">Phaenocarpa</tp:taxon-name-part>) <tp:taxon-name-part taxon-name-part-type="species" reg="intermedia">intermedia</tp:taxon-name-part></tp:taxon-name> Tobias, 1962 (Wu and Chen 1995b)</p><p>
            <tp:taxon-name><tp:taxon-name-part taxon-name-part-type="genus" reg="Phaenocarpa">Phaenocarpa</tp:taxon-name-part> (<tp:taxon-name-part taxon-name-part-type="subgenus" reg="Phaenocarpa">Phaenocarpa</tp:taxon-name-part>) <tp:taxon-name-part taxon-name-part-type="species" reg="laticellula">laticellula</tp:taxon-name-part></tp:taxon-name> Papp, 1968 (<xref ref-type="bibr" rid="B13">Chen and Wu 1994</xref>)</p><p>
            <tp:taxon-name><tp:taxon-name-part taxon-name-part-type="genus" reg="Phaenocarpa">Phaenocarpa</tp:taxon-name-part> (<tp:taxon-name-part taxon-name-part-type="subgenus" reg="Phaenocarpa">Phaenocarpa</tp:taxon-name-part>) <tp:taxon-name-part taxon-name-part-type="species" reg="lissogastra">lissogastra</tp:taxon-name-part></tp:taxon-name> Tobias, 1986 (<xref ref-type="bibr" rid="B5">Belokobylskij 1998</xref>)</p><p>
            <tp:taxon-name><tp:taxon-name-part taxon-name-part-type="genus" reg="Phaenocarpa">Phaenocarpa</tp:taxon-name-part> (<tp:taxon-name-part taxon-name-part-type="subgenus" reg="Phaenocarpa">Phaenocarpa</tp:taxon-name-part>) <tp:taxon-name-part taxon-name-part-type="species" reg="notabilis">notabilis</tp:taxon-name-part></tp:taxon-name> Stelfox, 1944 (<xref ref-type="bibr" rid="B13">Chen and Wu 1994</xref>)</p><p>
            <tp:taxon-name><tp:taxon-name-part taxon-name-part-type="genus" reg="Phaenocarpa">Phaenocarpa</tp:taxon-name-part> (<tp:taxon-name-part taxon-name-part-type="subgenus" reg="Clistalysia">Clistalysia</tp:taxon-name-part>) <tp:taxon-name-part taxon-name-part-type="species" reg="platychora">platychora</tp:taxon-name-part></tp:taxon-name> Zhu, van Achterberg &amp; Chen, 2017</p><p>
            <tp:taxon-name><tp:taxon-name-part taxon-name-part-type="genus" reg="Phaenocarpa">Phaenocarpa</tp:taxon-name-part> (<tp:taxon-name-part taxon-name-part-type="subgenus" reg="Phaenocarpa">Phaenocarpa</tp:taxon-name-part>) <tp:taxon-name-part taxon-name-part-type="species" reg="pratellae">pratellae</tp:taxon-name-part></tp:taxon-name> (Curtis, 1826) (<xref ref-type="bibr" rid="B13">Chen and Wu 1994</xref>)</p><p>
            <tp:taxon-name><tp:taxon-name-part taxon-name-part-type="genus" reg="Phaenocarpa">Phaenocarpa</tp:taxon-name-part> (<tp:taxon-name-part taxon-name-part-type="subgenus" reg="Phaenocarpa">Phaenocarpa</tp:taxon-name-part>) <tp:taxon-name-part taxon-name-part-type="species" reg="riphaeica">riphaeica</tp:taxon-name-part></tp:taxon-name> Tobias, 1986 (Wu and Chen 1995b)</p><p>
            <tp:taxon-name><tp:taxon-name-part taxon-name-part-type="genus" reg="Phaenocarpa">Phaenocarpa</tp:taxon-name-part> (<tp:taxon-name-part taxon-name-part-type="subgenus" reg="Phaenocarpa">Phaenocarpa</tp:taxon-name-part>) <tp:taxon-name-part taxon-name-part-type="species" reg="ruficeps">ruficeps</tp:taxon-name-part></tp:taxon-name> (Nees, 1812) (<xref ref-type="bibr" rid="B13">Chen and Wu 1994</xref>)</p><p>
            <tp:taxon-name><tp:taxon-name-part taxon-name-part-type="genus" reg="Phaenocarpa">Phaenocarpa</tp:taxon-name-part> (<tp:taxon-name-part taxon-name-part-type="subgenus" reg="Phaenocarpa">Phaenocarpa</tp:taxon-name-part>) <tp:taxon-name-part taxon-name-part-type="species" reg="seitneri">seitneri</tp:taxon-name-part></tp:taxon-name> Fahringer, 1929 (<xref ref-type="bibr" rid="B13">Chen and Wu 1994</xref>)</p><p>
            <tp:taxon-name><tp:taxon-name-part taxon-name-part-type="genus" reg="Phaenocarpa">Phaenocarpa</tp:taxon-name-part> (<tp:taxon-name-part taxon-name-part-type="subgenus" reg="Phaenocarpa">Phaenocarpa</tp:taxon-name-part>) <tp:taxon-name-part taxon-name-part-type="species" reg="vitata">vitata</tp:taxon-name-part></tp:taxon-name> Chen &amp; Wu, 1994 (<xref ref-type="bibr" rid="B13">Chen and Wu 1994</xref>)</p></tp:treatment-sec><tp:treatment-sec sec-type="notes" id="SECID0ESDAK"><title>Notes.</title><p>Some species (e.g., <italic><tp:taxon-name><tp:taxon-name-part taxon-name-part-type="genus" reg="Phaenocarpa">P.</tp:taxon-name-part> <tp:taxon-name-part taxon-name-part-type="species" reg="stackelbergi">stackelbergi</tp:taxon-name-part></tp:taxon-name></italic> Tobias &amp; Gurasashvili, 1985) are superficially similar to <italic><tp:taxon-name><tp:taxon-name-part taxon-name-part-type="genus" reg="Idiasta">Idiasta</tp:taxon-name-part></tp:taxon-name></italic> Foerster, because the ♀ antenna has a white band and the metanotum has an acute tooth in lateral view.</p></tp:treatment-sec><ref-list><ref id="B13"><mixed-citation xmlns:xlink="http://www.w3.org/1999/xlink" xlink:type="simple">
          <person-group><name name-style="western"><surname>Chen</surname><given-names>JH</given-names></name><name name-style="western"><surname>Wu</surname><given-names>ZS</given-names></name></person-group> (<year>1994</year>) The <tp:taxon-name><tp:taxon-name-part taxon-name-part-type="tribe">Alysiini</tp:taxon-name-part></tp:taxon-name> of China: (<tp:taxon-name><tp:taxon-name-part taxon-name-part-type="order">Hymenoptera</tp:taxon-name-part></tp:taxon-name>: <tp:taxon-name><tp:taxon-name-part taxon-name-part-type="family">Braconidae</tp:taxon-name-part></tp:taxon-name>: <tp:taxon-name><tp:taxon-name-part taxon-name-part-type="subfamily">Alysiinae</tp:taxon-name-part></tp:taxon-name>). China Agricultural Press, Fuzhou, 1–218. [In Chinese, with summary in English]</mixed-citation></ref><ref id="B5"><mixed-citation xmlns:xlink="http://www.w3.org/1999/xlink" xlink:type="simple">
          <person-group><name name-style="western"><surname>Belokobylskij</surname><given-names>SA</given-names></name></person-group> (<year>1998</year>) <article-title>Tribe <tp:taxon-name><tp:taxon-name-part taxon-name-part-type="tribe">Alysiini</tp:taxon-name-part></tp:taxon-name>.</article-title> In: <person-group><name name-style="western"><surname>Ler</surname><given-names>PA</given-names></name></person-group> (<role>Ed.</role>) <issue-title>Key to the Insects of Russian Far East.</issue-title> <source>Dal’nauka, Vladivostok</source>, <fpage>163</fpage>–<lpage>298</lpage>. [In Russian]</mixed-citation></ref></ref-list></tp:taxon-treatment>
