# Supplementary material for: An illustrated key to the genera and subgenera of the Alysiini (Hymenoptera, Braconidae, Alysiinae), with three genera new for China
Source: Zookeys. 2017 Dec 13;(722):37–79. doi: 10.3897/zookeys.722.14799 (PMC5740429; doi:10.3897/zookeys.722.14799)
Supplement: XML Treatment for Separatatus parallelus [file zookeys.722.14799-treatment24.xml]

<!DOCTYPE tp:taxon-treatment
  PUBLIC "-//TaxonX//DTD Taxonomic Treatment Publishing DTD v0 20100105//EN" "tax-treatment-NSO.dtd">
<tp:taxon-treatment xmlns:tp="http://www.plazi.org/taxpub"><tp:treatment-meta><kwd-group><label>Taxon classification</label><kwd><named-content xmlns:xlink="http://www.w3.org/1999/xlink" content-type="kingdom">Animalia</named-content></kwd><kwd><named-content xmlns:xlink="http://www.w3.org/1999/xlink" content-type="order">Hymenoptera</named-content></kwd><kwd><named-content xmlns:xlink="http://www.w3.org/1999/xlink" content-type="family">Braconidae</named-content></kwd></kwd-group><mixed-citation publication-type="journal"><person-group><name><surname>Zhu</surname><given-names>Jia-Chen</given-names></name><name><surname>van Achterberg</surname><given-names>Cornelis</given-names></name><name><surname>Chen</surname><given-names>Xue-Xin</given-names></name></person-group><article-title>An illustrated key to the genera and subgenera of the <tp:taxon-name><tp:taxon-name-part taxon-name-part-type="tribe">Alysiini</tp:taxon-name-part></tp:taxon-name> (<tp:taxon-name><tp:taxon-name-part taxon-name-part-type="order">Hymenoptera</tp:taxon-name-part></tp:taxon-name>, <tp:taxon-name><tp:taxon-name-part taxon-name-part-type="family">Braconidae</tp:taxon-name-part></tp:taxon-name>, <tp:taxon-name><tp:taxon-name-part taxon-name-part-type="subfamily">Alysiinae</tp:taxon-name-part></tp:taxon-name>), with three genera new for China</article-title><source>Zookeys</source><day>13</day><month>12</month><year>2017</year><volume>2017</volume><issue>722</issue><fpage>37</fpage><lpage>79</lpage><pub-id pub-id-type="doi">10.3897/zookeys.722.14799</pub-id></mixed-citation></tp:treatment-meta><tp:nomenclature><tp:taxon-name>
            <tp:taxon-name-part taxon-name-part-type="genus" reg="Separatatus">Separatatus</tp:taxon-name-part>
            <tp:taxon-name-part taxon-name-part-type="species" reg="parallelus">parallelus</tp:taxon-name-part>
            <object-id xmlns:xlink="http://www.w3.org/1999/xlink" content-type="zoobank" xlink:type="simple">http://zoobank.org/CB7FCC77-14F8-4080-8899-D23DA5A76D4E</object-id>
          </tp:taxon-name><tp:taxon-status xmlns:xlink="http://www.w3.org/1999/xlink" xlink:type="simple">sp. n.</tp:taxon-status><xref ref-type="fig" rid="F71">Figs 15</xref><xref ref-type="fig" rid="F72">, 16–28</xref><!--PageBreak--></tp:nomenclature><tp:treatment-sec sec-type="material" id="SECID0E6JAK"><title>Material.</title><p>Holotype, ♀ (<abbrev xmlns:xlink="http://www.w3.org/1999/xlink" content-type="institution" xlink:title="Institute of Insect Sciences of the Zhejiang University" id="ABBRID0EFKAK" xlink:type="simple">ZJUH</abbrev>), “[S. China:], Yunnan, green water nuclear power station, 536 m, 23.vii.2003, Xu Zaifu, No. 20055387”. Paratype: 1 ♂ (<abbrev xmlns:xlink="http://www.w3.org/1999/xlink" content-type="institution" xlink:title="Institute of Insect Sciences of the Zhejiang University" id="ABBRID0EKKAK" xlink:type="simple">ZJUH</abbrev>), “Hainan, Yinggeling, 283.v.2007, Weng Liqiong, No. 200804310”.</p></tp:treatment-sec><tp:treatment-sec sec-type="description" id="SECID0EPKAK"><title>Description.</title><p>Holotype, ♀, length of body 2.5 mm, of fore wing 2.6 mm.</p><!--PageBreak--><!--PageBreak--><p>
            <italic>Head</italic>. Transverse and shiny, concave posteriorly (Fig. <xref ref-type="fig" rid="F72">23</xref>), width of head 1.8 times its lateral length; antenna incomplete, with 21 remaining segments, segments with bristly setae, third segment 0.7 times longer than fourth segment, length of third and fourth segments 2.5 and 4.7 times their width, respectively (Fig. <xref ref-type="fig" rid="F72">22</xref>); length of maxillary palp 1.4 times height of head; eye in dorsal view 2.1 times as long as temple (Fig. <xref ref-type="fig" rid="F72">23</xref>); eye in lateral view nearly as high as wide; vertex convex and glabrous (Fig. <xref ref-type="fig" rid="F72">25</xref>); <abbrev xmlns:xlink="http://www.w3.org/1999/xlink" xlink:title="ocular-ocellar line" id="ABBRID0EKLAK" xlink:type="simple">OOL</abbrev>:diameter of ocellus:<abbrev xmlns:xlink="http://www.w3.org/1999/xlink" xlink:title="postocellar line" id="ABBRID0EOLAK" xlink:type="simple">POL</abbrev>= 14:3:5; face 1.8 times wider than high, largely rugose (Fig. <xref ref-type="fig" rid="F72">24</xref>); clypeus rather small, truncate and slightly convex laterally (Fig. <xref ref-type="fig" rid="F72">24</xref>); malar space absent; mandible moderately widened dorsally, dorsal teeth large and lobe-shaped (Fig. <xref ref-type="fig" rid="F72">26</xref>), lateral teeth rather small and lobe-shaped (Fig. <xref ref-type="fig" rid="F72">27</xref>), middle tooth curved; medial length of mandible 1.6 times its maximum width (Fig. <xref ref-type="fig" rid="F72">27</xref>).</p><fig id="F71" position="float" orientation="portrait"><label>Figure 15.</label><caption><p>
                <italic><tp:taxon-name><tp:taxon-name-part taxon-name-part-type="genus" reg="Separatatus">Separatatus</tp:taxon-name-part> <tp:taxon-name-part taxon-name-part-type="species" reg="parallelus">parallelus</tp:taxon-name-part></tp:taxon-name></italic> sp. n., ♀, holotype, habitus lateral.</p></caption><graphic xmlns:xlink="http://www.w3.org/1999/xlink" xlink:href="zookeys-722-037-g071.jpg" position="float" orientation="portrait" xlink:type="simple" id="oo_173796.jpg"/></fig><fig id="F72" position="float" orientation="portrait"><label>Figures 16–28.</label><caption><p>
                <italic><tp:taxon-name><tp:taxon-name-part taxon-name-part-type="genus" reg="Separatatus">Separatatus</tp:taxon-name-part> <tp:taxon-name-part taxon-name-part-type="species" reg="parallelus">parallelus</tp:taxon-name-part></tp:taxon-name></italic> sp. n., ♀, holotype, <bold>16</bold> fore wing <bold>17</bold> hind wing <bold>18</bold>, mesosoma lateral <bold>19</bold> mesosoma dorsal <bold>20</bold> propodeum, first and second metasomal tergites dorsal <bold>21</bold> propodeum and metasoma lateral <bold>22</bold> basal segments of antenna <bold>23</bold> head dorsal <bold>24</bold>, head anterior <bold>25</bold> head lateral <bold>26</bold> mandible full view of first and second tooth mandible <bold>27</bold> mandible full view of third tooth <bold>28</bold> ovipositor and sheath lateral.</p></caption><graphic xmlns:xlink="http://www.w3.org/1999/xlink" xlink:href="zookeys-722-037-g072.jpg" position="float" orientation="portrait" xlink:type="simple" id="oo_173797.jpg"/></fig><p>
            <italic>Mesosoma</italic>. Length of mesosoma 1.4 times its height; mesoscutum without lateral carina in front of tegula (Fig. <xref ref-type="fig" rid="F72">18</xref>); epicnemial area smooth except for a few crenulae; precoxal sulcus wide, with distinct crenulae medially, but anteriorly and posteriorly absent; remainder of mesopleuron smooth and glabrous; pleural sulcus narrowly crenulate; episternal scrobe small, connected by a furrow to pleural sulcus; metapleuron reticulate-rugose but smooth medially, with long setae and a round large pit anteriorly (Fig. <xref ref-type="fig" rid="F72">18</xref>); notauli wide, only anteriorly impressed on disc, widely crenulate and medio-posteriorly with a shallow, round depression; mesoscutum with some setae along notauli; scutellar sulcus deep and narrow, with one median carina and 2 short longitudinal carinae and 4.0 times wider than its maximum length; scutellum rather flat and wide (Fig. <xref ref-type="fig" rid="F72">19</xref>); surface of propodeum rugose, with rather distinct median carina on anterior half, areola present but inconspicuous (Fig. <xref ref-type="fig" rid="F72">20</xref>).</p><p>
            <italic>Wings</italic> (Figs <xref ref-type="fig" rid="F72">16</xref>, <xref ref-type="fig" rid="F72">17</xref>). Pterostigma elliptical, vein r 0.8 times width of pterostigma; r:3-SR:SR1 = 5:14:40; SR1, 1-SR+M nearly straight and 2-SR curved; cu-a postfurcal, short; 1-CU1:2-CU1 = 2:17; 3-CU1 longer than CU1b; 2-SR:3-SR:r-m = 19:25:8; m-cu postfurcal, slightly converging to 1-M posteriorly; first subdiscal cell 3.8 times as long as wide; M+CU1 unsclerotised. Hind wing: M+CU: 1-M:1r-m = 4:3:2; m-cu absent.</p><p>
            <italic>Legs</italic>. Hind coxa smooth; tarsal claws rather robust and shorter than arolium (Fig. <xref ref-type="fig" rid="F71">15</xref>); length of femur, tibia and basitarsus of hind leg 2.7, 7.5 and 5.0 times their width, respectively; apical bristles of first-fourth hind tarsal segments absent (Fig. <xref ref-type="fig" rid="F71">15</xref>).</p><p>
            <italic>Metasoma</italic>. Length of first tergite 0.7 times its apical width, its surface longitudinally striate, its dorsal carinae widely separate (Fig. <xref ref-type="fig" rid="F72">20</xref>); second tergite of metasoma with longitudinally striate anteriorly; laterope present; dorsope rather large (Fig. <xref ref-type="fig" rid="F72">21</xref>); setose part of ovipositor sheath 0.26 times as long as fore wing (total visible sheath 0.35 times), flattened and sparsely setose and 0.8 times as long as hind tibia.</p><p>
            <italic>Colour</italic>. Yellowish brown (Fig. <xref ref-type="fig" rid="F71">15</xref>); palpi yellow; 4 basal segments of antenna, pterostigma and veins yellowish brown; wing membrane slightly infuscated.</p></tp:treatment-sec><tp:treatment-sec sec-type="variation" id="SECID0EQQAK"><title>Variation.</title><p>Male is similar to female; body length of ♂ 2.3 mm, length of fore wing 2.4 mm, width of head 2.0 times its lateral length.</p></tp:treatment-sec><tp:treatment-sec sec-type="notes" id="SECID0EVQAK"><title>Notes.</title><p>The new species can be separated from all known species by the parallel-sided and long basal part of the pterostigma, vein r of fore wing comparatively close to the apex of the pterostigma and vein 3-SR of fore wing about 2.9 × as long as vein r.</p><!--PageBreak--></tp:treatment-sec></tp:taxon-treatment>
