# Supplementary material for: An illustrated key to the genera and subgenera of the Alysiini (Hymenoptera, Braconidae, Alysiinae), with three genera new for China
Source: Zookeys. 2017 Dec 13;(722):37–79. doi: 10.3897/zookeys.722.14799 (PMC5740429; doi:10.3897/zookeys.722.14799)
Supplement: XML Treatment for Tanycarpa [file zookeys.722.14799-treatment25.xml]

<!DOCTYPE tp:taxon-treatment
  PUBLIC "-//TaxonX//DTD Taxonomic Treatment Publishing DTD v0 20100105//EN" "tax-treatment-NSO.dtd">
<tp:taxon-treatment xmlns:tp="http://www.plazi.org/taxpub"><tp:treatment-meta><kwd-group><label>Taxon classification</label><kwd><named-content xmlns:xlink="http://www.w3.org/1999/xlink" content-type="kingdom">Animalia</named-content></kwd><kwd><named-content xmlns:xlink="http://www.w3.org/1999/xlink" content-type="order">Hymenoptera</named-content></kwd><kwd><named-content xmlns:xlink="http://www.w3.org/1999/xlink" content-type="family">Braconidae</named-content></kwd></kwd-group><mixed-citation publication-type="journal"><person-group><name><surname>Zhu</surname><given-names>Jia-Chen</given-names></name><name><surname>van Achterberg</surname><given-names>Cornelis</given-names></name><name><surname>Chen</surname><given-names>Xue-Xin</given-names></name></person-group><article-title>An illustrated key to the genera and subgenera of the <tp:taxon-name><tp:taxon-name-part taxon-name-part-type="tribe">Alysiini</tp:taxon-name-part></tp:taxon-name> (<tp:taxon-name><tp:taxon-name-part taxon-name-part-type="order">Hymenoptera</tp:taxon-name-part></tp:taxon-name>, <tp:taxon-name><tp:taxon-name-part taxon-name-part-type="family">Braconidae</tp:taxon-name-part></tp:taxon-name>, <tp:taxon-name><tp:taxon-name-part taxon-name-part-type="subfamily">Alysiinae</tp:taxon-name-part></tp:taxon-name>), with three genera new for China</article-title><source>Zookeys</source><day>13</day><month>12</month><year>2017</year><volume>2017</volume><issue>722</issue><fpage>37</fpage><lpage>79</lpage><pub-id pub-id-type="doi">10.3897/zookeys.722.14799</pub-id></mixed-citation></tp:treatment-meta><tp:nomenclature><tp:taxon-name>
            <tp:taxon-name-part taxon-name-part-type="genus" reg="Tanycarpa">Tanycarpa</tp:taxon-name-part>
          </tp:taxon-name><tp:taxon-authority>Foerster, 1863</tp:taxon-authority><tp:nomenclature-citation-list><tp:nomenclature-citation><tp:taxon-name>
                <tp:taxon-name-part taxon-name-part-type="genus" reg="Tanycarpa">Tanycarpa</tp:taxon-name-part>
              </tp:taxon-name><comment>Foerster, 1863: 26; <xref ref-type="bibr" rid="B13">Chen and Wu 1994</xref>: 133; <xref ref-type="bibr" rid="B5">Belokobylskij 1998</xref>: 198; Yao 2015a: 170. Type species: <tp:taxon-name><tp:taxon-name-part taxon-name-part-type="genus" reg="Bassus">Bassus</tp:taxon-name-part> <tp:taxon-name-part taxon-name-part-type="species" reg="gracilicornis">gracilicornis</tp:taxon-name-part></tp:taxon-name> Nees von Esenbeck, 1812 (monobasic and original designation).</comment></tp:nomenclature-citation></tp:nomenclature-citation-list></tp:nomenclature><tp:treatment-sec sec-type="Synonym" id="SECID0EXSAK"><title>Synonym.</title><p>
            <italic><tp:taxon-name><tp:taxon-name-part taxon-name-part-type="genus" reg="Acrobela">Acrobela</tp:taxon-name-part></tp:taxon-name></italic> Foerster, 1863; <italic><tp:taxon-name><tp:taxon-name-part taxon-name-part-type="genus" reg="Epiclista">Epiclista</tp:taxon-name-part></tp:taxon-name></italic> Foerster, 1863.</p></tp:treatment-sec><tp:treatment-sec sec-type="biology" id="SECID0ELTAK"><title>Biology.</title><p>Small genus, containing parasitoids primarily of <tp:taxon-name><tp:taxon-name-part taxon-name-part-type="family">Drosophilidae</tp:taxon-name-part></tp:taxon-name> and <tp:taxon-name><tp:taxon-name-part taxon-name-part-type="family">Mycetophilidae</tp:taxon-name-part></tp:taxon-name> in rotting plant or fungal substrates.</p></tp:treatment-sec><tp:treatment-sec sec-type="Species" id="SECID0E2TAK"><title>Species.</title><p>
            <italic><tp:taxon-name><tp:taxon-name-part taxon-name-part-type="genus" reg="Tanycarpa">Tanycarpa</tp:taxon-name-part> <tp:taxon-name-part taxon-name-part-type="species" reg="amplipennis">amplipennis</tp:taxon-name-part></tp:taxon-name></italic> (Foerster, 1863) (<xref ref-type="bibr" rid="B13">Chen and Wu 1994</xref>; Yao 2015a).</p><p>
            <italic><tp:taxon-name><tp:taxon-name-part taxon-name-part-type="genus" reg="Tanycarpa">Tanycarpa</tp:taxon-name-part> <tp:taxon-name-part taxon-name-part-type="species" reg="areolata">areolata</tp:taxon-name-part></tp:taxon-name></italic> Yao, 2015 (Yao 2015a).</p><p>
            <italic><tp:taxon-name><tp:taxon-name-part taxon-name-part-type="genus" reg="Tanycarpa">Tanycarpa</tp:taxon-name-part> <tp:taxon-name-part taxon-name-part-type="species" reg="bicolor">bicolor</tp:taxon-name-part></tp:taxon-name></italic> (Nees, 1812) (<xref ref-type="bibr" rid="B13">Chen and Wu 1994</xref>; Yao 2015a).</p><p>
            <italic><tp:taxon-name><tp:taxon-name-part taxon-name-part-type="genus" reg="Tanycarpa">Tanycarpa</tp:taxon-name-part> <tp:taxon-name-part taxon-name-part-type="species" reg="chors">chors</tp:taxon-name-part></tp:taxon-name></italic> Belokobylskij, 1998 (Yao 2015a).</p><p>
            <italic><tp:taxon-name><tp:taxon-name-part taxon-name-part-type="genus" reg="Tanycarpa">Tanycarpa</tp:taxon-name-part> <tp:taxon-name-part taxon-name-part-type="species" reg="concreta">concreta</tp:taxon-name-part></tp:taxon-name></italic> Chen &amp; Wu, 1994 (<xref ref-type="bibr" rid="B13">Chen and Wu 1994</xref>; Yao 2015a).</p><p>
            <italic><tp:taxon-name><tp:taxon-name-part taxon-name-part-type="genus" reg="Tanycarpa">Tanycarpa</tp:taxon-name-part> <tp:taxon-name-part taxon-name-part-type="species" reg="gladia">gladia</tp:taxon-name-part></tp:taxon-name></italic> Chen &amp; Wu, 1994 (<xref ref-type="bibr" rid="B13">Chen and Wu 1994</xref>; Yao 2015a).</p><p>
            <italic><tp:taxon-name><tp:taxon-name-part taxon-name-part-type="genus" reg="Tanycarpa">Tanycarpa</tp:taxon-name-part> <tp:taxon-name-part taxon-name-part-type="species" reg="gracilicornis">gracilicornis</tp:taxon-name-part></tp:taxon-name></italic> (Nees, 1812) (<xref ref-type="bibr" rid="B13">Chen and Wu 1994</xref>; Yao 2015a).</p><p>
            <italic><tp:taxon-name><tp:taxon-name-part taxon-name-part-type="genus" reg="Tanycarpa">Tanycarpa</tp:taxon-name-part> <tp:taxon-name-part taxon-name-part-type="species" reg="gymnonotum">gymnonotum</tp:taxon-name-part></tp:taxon-name></italic> Yao, 2015 (Yao 2015a).</p><p>
            <italic><tp:taxon-name><tp:taxon-name-part taxon-name-part-type="genus" reg="Tanycarpa">Tanycarpa</tp:taxon-name-part> <tp:taxon-name-part taxon-name-part-type="species" reg="lineata">lineata</tp:taxon-name-part></tp:taxon-name></italic> Yao, 2015 (Yao 2015a).</p><p>
            <italic><tp:taxon-name><tp:taxon-name-part taxon-name-part-type="genus" reg="Tanycarpa">Tanycarpa</tp:taxon-name-part> <tp:taxon-name-part taxon-name-part-type="species" reg="mitis">mitis</tp:taxon-name-part></tp:taxon-name></italic> Stelfox, 1941 (<xref ref-type="bibr" rid="B13">Chen and Wu 1994</xref>; Yao 2015a).</p><p>
            <italic><tp:taxon-name><tp:taxon-name-part taxon-name-part-type="genus" reg="Tanycarpa">Tanycarpa</tp:taxon-name-part> <tp:taxon-name-part taxon-name-part-type="species" reg="punctata">punctata</tp:taxon-name-part></tp:taxon-name></italic> van Achterberg, 1976 (<xref ref-type="bibr" rid="B13">Chen and Wu 1994</xref>; Yao 2015a).</p><p>
            <italic><tp:taxon-name><tp:taxon-name-part taxon-name-part-type="genus" reg="Tanycarpa">Tanycarpa</tp:taxon-name-part> <tp:taxon-name-part taxon-name-part-type="species" reg="rufinotata">rufinotata</tp:taxon-name-part></tp:taxon-name></italic> (Haliday, 1838) (<xref ref-type="bibr" rid="B13">Chen and Wu 1994</xref>; Yao 2015a).</p><p>
            <italic><tp:taxon-name><tp:taxon-name-part taxon-name-part-type="genus" reg="Tanycarpa">Tanycarpa</tp:taxon-name-part> <tp:taxon-name-part taxon-name-part-type="species" reg="scabrator">scabrator</tp:taxon-name-part></tp:taxon-name></italic> Chen &amp; Wu, 1994 (<xref ref-type="bibr" rid="B13">Chen and Wu 1994</xref>; Yao 2015a).</p><p>
            <italic><tp:taxon-name><tp:taxon-name-part taxon-name-part-type="genus" reg="Tanycarpa">Tanycarpa</tp:taxon-name-part> <tp:taxon-name-part taxon-name-part-type="species" reg="similis">similis</tp:taxon-name-part></tp:taxon-name></italic> Yao, 2015 (Yao 2015a)</p></tp:treatment-sec><ref-list><ref id="B13"><mixed-citation xmlns:xlink="http://www.w3.org/1999/xlink" xlink:type="simple">
          <person-group><name name-style="western"><surname>Chen</surname><given-names>JH</given-names></name><name name-style="western"><surname>Wu</surname><given-names>ZS</given-names></name></person-group> (<year>1994</year>) The <tp:taxon-name><tp:taxon-name-part taxon-name-part-type="tribe">Alysiini</tp:taxon-name-part></tp:taxon-name> of China: (<tp:taxon-name><tp:taxon-name-part taxon-name-part-type="order">Hymenoptera</tp:taxon-name-part></tp:taxon-name>: <tp:taxon-name><tp:taxon-name-part taxon-name-part-type="family">Braconidae</tp:taxon-name-part></tp:taxon-name>: <tp:taxon-name><tp:taxon-name-part taxon-name-part-type="subfamily">Alysiinae</tp:taxon-name-part></tp:taxon-name>). China Agricultural Press, Fuzhou, 1–218. [In Chinese, with summary in English]</mixed-citation></ref><ref id="B5"><mixed-citation xmlns:xlink="http://www.w3.org/1999/xlink" xlink:type="simple">
          <person-group><name name-style="western"><surname>Belokobylskij</surname><given-names>SA</given-names></name></person-group> (<year>1998</year>) <article-title>Tribe <tp:taxon-name><tp:taxon-name-part taxon-name-part-type="tribe">Alysiini</tp:taxon-name-part></tp:taxon-name>.</article-title> In: <person-group><name name-style="western"><surname>Ler</surname><given-names>PA</given-names></name></person-group> (<role>Ed.</role>) <issue-title>Key to the Insects of Russian Far East.</issue-title> <source>Dal’nauka, Vladivostok</source>, <fpage>163</fpage>–<lpage>298</lpage>. [In Russian]</mixed-citation></ref></ref-list></tp:taxon-treatment>
